# Supplementary material for: Usefulness of the Measurement of Serum Paraoxonase-1 Arylesterase Activity in the Diagnoses of COVID-19
Source: Biomolecules. 2022 Jun 23;12(7):879. doi: 10.3390/biom12070879 (PMC9312761; doi:10.3390/biom12070879)
Supplement: Supplementary file 1 [file biomolecules-12-00879-s001.zip]

Archive with 1 entries (1 files):
- Supplementary Material.xls
