# Supplementary material for: Usefulness of the Measurement of Serum Paraoxonase-1 Arylesterase Activity in the Diagnoses of COVID-19
Source: Biomolecules. 2022 Jun 23;12(7):879. doi: 10.3390/biom12070879 (PMC9312761; doi:10.3390/biom12070879)
Supplement: Supplementary file 1 [file biomolecules-12-00879-s001.zip › Supplementary Material.xls]

## Sheet: Supplementary_Material
Case	Age	Gender	Arilesterase_basal	Days	Symptoms_Group	COVID	Asymptomatic_Group	filter_$	Vaccine	Vaccine_Dose	Days_Group	COVID_prognosis	CUTOFF_ARE_205	CUTOOFF_ARE_161	CUTOFF_ARE_139	Pneumonia	Cough	Fever	Chills	Dyspnea	Vomiting	Diarrhea	Anosmia	Ageusia	Odinophagia	Headache	Anorexia	Myalgia	Arthalgia	RespFailure	Deceased	StayHospital	Diabetes	CrhonicLiverDisease	CardiovascularDisease	Obesity
1	48	0	165.11	#NULL!	0	0	#NULL!	0	#NULL!		#NULL!	#NULL!	1	0	0	#NULL!	#NULL!	#NULL!	#NULL!	#NULL!	#NULL!	#NULL!	#NULL!	#NULL!	#NULL!	#NULL!	#NULL!	#NULL!	#NULL!	#NULL!	#NULL!	#NULL!	#NULL!	#NULL!	#NULL!	#NULL!
2	85	1	251.83	#NULL!	0	0	#NULL!	0	#NULL!		#NULL!	#NULL!	0	0	0	#NULL!	#NULL!	#NULL!	#NULL!	#NULL!	#NULL!	#NULL!	#NULL!	#NULL!	#NULL!	#NULL!	#NULL!	#NULL!	#NULL!	#NULL!	#NULL!	#NULL!	#NULL!	#NULL!	#NULL!	#NULL!
3	67	1	411.56	#NULL!	0	0	#NULL!	0	#NULL!		#NULL!	#NULL!	0	0	0	#NULL!	#NULL!	#NULL!	#NULL!	#NULL!	#NULL!	#NULL!	#NULL!	#NULL!	#NULL!	#NULL!	#NULL!	#NULL!	#NULL!	#NULL!	#NULL!	#NULL!	#NULL!	#NULL!	#NULL!	#NULL!
4	85	1	213.61	#NULL!	0	0	#NULL!	0	#NULL!		#NULL!	#NULL!	0	0	0	#NULL!	#NULL!	#NULL!	#NULL!	#NULL!	#NULL!	#NULL!	#NULL!	#NULL!	#NULL!	#NULL!	#NULL!	#NULL!	#NULL!	#NULL!	#NULL!	#NULL!	#NULL!	#NULL!	#NULL!	#NULL!
5	43	1	173.99	#NULL!	0	0	#NULL!	0	#NULL!		#NULL!	#NULL!	1	0	0	#NULL!	#NULL!	#NULL!	#NULL!	#NULL!	#NULL!	#NULL!	#NULL!	#NULL!	#NULL!	#NULL!	#NULL!	#NULL!	#NULL!	#NULL!	#NULL!	#NULL!	#NULL!	#NULL!	#NULL!	#NULL!
6	55	1	268.72	#NULL!	0	0	#NULL!	0	#NULL!		#NULL!	#NULL!	0	0	0	#NULL!	#NULL!	#NULL!	#NULL!	#NULL!	#NULL!	#NULL!	#NULL!	#NULL!	#NULL!	#NULL!	#NULL!	#NULL!	#NULL!	#NULL!	#NULL!	#NULL!	#NULL!	#NULL!	#NULL!	#NULL!
7	81	1	149.54	#NULL!	0	0	#NULL!	0	#NULL!		#NULL!	#NULL!	1	1	0	#NULL!	#NULL!	#NULL!	#NULL!	#NULL!	#NULL!	#NULL!	#NULL!	#NULL!	#NULL!	#NULL!	#NULL!	#NULL!	#NULL!	#NULL!	#NULL!	#NULL!	#NULL!	#NULL!	#NULL!	#NULL!
8	67	1	253.23	#NULL!	0	0	#NULL!	0	#NULL!		#NULL!	#NULL!	0	0	0	#NULL!	#NULL!	#NULL!	#NULL!	#NULL!	#NULL!	#NULL!	#NULL!	#NULL!	#NULL!	#NULL!	#NULL!	#NULL!	#NULL!	#NULL!	#NULL!	#NULL!	#NULL!	#NULL!	#NULL!	#NULL!
9	68	1	206.11	#NULL!	0	0	#NULL!	0	#NULL!		#NULL!	#NULL!	0	0	0	#NULL!	#NULL!	#NULL!	#NULL!	#NULL!	#NULL!	#NULL!	#NULL!	#NULL!	#NULL!	#NULL!	#NULL!	#NULL!	#NULL!	#NULL!	#NULL!	#NULL!	#NULL!	#NULL!	#NULL!	#NULL!
10	77	0	263.91	#NULL!	0	0	#NULL!	0	#NULL!		#NULL!	#NULL!	0	0	0	#NULL!	#NULL!	#NULL!	#NULL!	#NULL!	#NULL!	#NULL!	#NULL!	#NULL!	#NULL!	#NULL!	#NULL!	#NULL!	#NULL!	#NULL!	#NULL!	#NULL!	#NULL!	#NULL!	#NULL!	#NULL!
11	82	1	171.48	#NULL!	0	0	#NULL!	0	#NULL!		#NULL!	#NULL!	1	0	0	#NULL!	#NULL!	#NULL!	#NULL!	#NULL!	#NULL!	#NULL!	#NULL!	#NULL!	#NULL!	#NULL!	#NULL!	#NULL!	#NULL!	#NULL!	#NULL!	#NULL!	#NULL!	#NULL!	#NULL!	#NULL!
12	81	0	138.52	#NULL!	0	0	#NULL!	0	#NULL!		#NULL!	#NULL!	1	1	0	#NULL!	#NULL!	#NULL!	#NULL!	#NULL!	#NULL!	#NULL!	#NULL!	#NULL!	#NULL!	#NULL!	#NULL!	#NULL!	#NULL!	#NULL!	#NULL!	#NULL!	#NULL!	#NULL!	#NULL!	#NULL!
13	78	1	182.18	#NULL!	0	0	#NULL!	0	#NULL!		#NULL!	#NULL!	1	0	0	#NULL!	#NULL!	#NULL!	#NULL!	#NULL!	#NULL!	#NULL!	#NULL!	#NULL!	#NULL!	#NULL!	#NULL!	#NULL!	#NULL!	#NULL!	#NULL!	#NULL!	#NULL!	#NULL!	#NULL!	#NULL!
14	72	1	415.26	#NULL!	0	0	#NULL!	0	#NULL!		#NULL!	#NULL!	0	0	0	#NULL!	#NULL!	#NULL!	#NULL!	#NULL!	#NULL!	#NULL!	#NULL!	#NULL!	#NULL!	#NULL!	#NULL!	#NULL!	#NULL!	#NULL!	#NULL!	#NULL!	#NULL!	#NULL!	#NULL!	#NULL!
15	87	0	330.32	#NULL!	0	0	#NULL!	0	#NULL!		#NULL!	#NULL!	0	0	0	#NULL!	#NULL!	#NULL!	#NULL!	#NULL!	#NULL!	#NULL!	#NULL!	#NULL!	#NULL!	#NULL!	#NULL!	#NULL!	#NULL!	#NULL!	#NULL!	#NULL!	#NULL!	#NULL!	#NULL!	#NULL!
16	73	1	140.73	#NULL!	0	0	#NULL!	0	#NULL!		#NULL!	#NULL!	1	1	0	#NULL!	#NULL!	#NULL!	#NULL!	#NULL!	#NULL!	#NULL!	#NULL!	#NULL!	#NULL!	#NULL!	#NULL!	#NULL!	#NULL!	#NULL!	#NULL!	#NULL!	#NULL!	#NULL!	#NULL!	#NULL!
17	75	1	212.93	#NULL!	0	0	#NULL!	0	#NULL!		#NULL!	#NULL!	0	0	0	#NULL!	#NULL!	#NULL!	#NULL!	#NULL!	#NULL!	#NULL!	#NULL!	#NULL!	#NULL!	#NULL!	#NULL!	#NULL!	#NULL!	#NULL!	#NULL!	#NULL!	#NULL!	#NULL!	#NULL!	#NULL!
18	84	1	183.75	#NULL!	0	0	#NULL!	0	#NULL!		#NULL!	#NULL!	1	0	0	#NULL!	#NULL!	#NULL!	#NULL!	#NULL!	#NULL!	#NULL!	#NULL!	#NULL!	#NULL!	#NULL!	#NULL!	#NULL!	#NULL!	#NULL!	#NULL!	#NULL!	#NULL!	#NULL!	#NULL!	#NULL!
19	67	1	171.95	#NULL!	0	0	#NULL!	0	#NULL!		#NULL!	#NULL!	1	0	0	#NULL!	#NULL!	#NULL!	#NULL!	#NULL!	#NULL!	#NULL!	#NULL!	#NULL!	#NULL!	#NULL!	#NULL!	#NULL!	#NULL!	#NULL!	#NULL!	#NULL!	#NULL!	#NULL!	#NULL!	#NULL!
20	62	1	424.14	#NULL!	0	0	#NULL!	0	#NULL!		#NULL!	#NULL!	0	0	0	#NULL!	#NULL!	#NULL!	#NULL!	#NULL!	#NULL!	#NULL!	#NULL!	#NULL!	#NULL!	#NULL!	#NULL!	#NULL!	#NULL!	#NULL!	#NULL!	#NULL!	#NULL!	#NULL!	#NULL!	#NULL!
21	81	1	166.19	#NULL!	0	0	#NULL!	0	#NULL!		#NULL!	#NULL!	1	0	0	#NULL!	#NULL!	#NULL!	#NULL!	#NULL!	#NULL!	#NULL!	#NULL!	#NULL!	#NULL!	#NULL!	#NULL!	#NULL!	#NULL!	#NULL!	#NULL!	#NULL!	#NULL!	#NULL!	#NULL!	#NULL!
22	68	1	236.74	#NULL!	0	0	#NULL!	0	#NULL!		#NULL!	#NULL!	0	0	0	#NULL!	#NULL!	#NULL!	#NULL!	#NULL!	#NULL!	#NULL!	#NULL!	#NULL!	#NULL!	#NULL!	#NULL!	#NULL!	#NULL!	#NULL!	#NULL!	#NULL!	#NULL!	#NULL!	#NULL!	#NULL!
23	87	0	173.58	#NULL!	0	0	#NULL!	0	#NULL!		#NULL!	#NULL!	1	0	0	#NULL!	#NULL!	#NULL!	#NULL!	#NULL!	#NULL!	#NULL!	#NULL!	#NULL!	#NULL!	#NULL!	#NULL!	#NULL!	#NULL!	#NULL!	#NULL!	#NULL!	#NULL!	#NULL!	#NULL!	#NULL!
24	79	0	261.71	#NULL!	0	0	#NULL!	0	#NULL!		#NULL!	#NULL!	0	0	0	#NULL!	#NULL!	#NULL!	#NULL!	#NULL!	#NULL!	#NULL!	#NULL!	#NULL!	#NULL!	#NULL!	#NULL!	#NULL!	#NULL!	#NULL!	#NULL!	#NULL!	#NULL!	#NULL!	#NULL!	#NULL!
25	58	1	451.17	#NULL!	0	0	#NULL!	0	#NULL!		#NULL!	#NULL!	0	0	0	#NULL!	#NULL!	#NULL!	#NULL!	#NULL!	#NULL!	#NULL!	#NULL!	#NULL!	#NULL!	#NULL!	#NULL!	#NULL!	#NULL!	#NULL!	#NULL!	#NULL!	#NULL!	#NULL!	#NULL!	#NULL!
26	65	1	209.07	#NULL!	0	0	#NULL!	0	#NULL!		#NULL!	#NULL!	0	0	0	#NULL!	#NULL!	#NULL!	#NULL!	#NULL!	#NULL!	#NULL!	#NULL!	#NULL!	#NULL!	#NULL!	#NULL!	#NULL!	#NULL!	#NULL!	#NULL!	#NULL!	#NULL!	#NULL!	#NULL!	#NULL!
27	70	1	163.27	#NULL!	0	0	#NULL!	0	#NULL!		#NULL!	#NULL!	1	0	0	#NULL!	#NULL!	#NULL!	#NULL!	#NULL!	#NULL!	#NULL!	#NULL!	#NULL!	#NULL!	#NULL!	#NULL!	#NULL!	#NULL!	#NULL!	#NULL!	#NULL!	#NULL!	#NULL!	#NULL!	#NULL!
28	76	1	303.93	#NULL!	0	0	#NULL!	0	#NULL!		#NULL!	#NULL!	0	0	0	#NULL!	#NULL!	#NULL!	#NULL!	#NULL!	#NULL!	#NULL!	#NULL!	#NULL!	#NULL!	#NULL!	#NULL!	#NULL!	#NULL!	#NULL!	#NULL!	#NULL!	#NULL!	#NULL!	#NULL!	#NULL!
29	76	0	335.9	#NULL!	0	0	#NULL!	0	#NULL!		#NULL!	#NULL!	0	0	0	#NULL!	#NULL!	#NULL!	#NULL!	#NULL!	#NULL!	#NULL!	#NULL!	#NULL!	#NULL!	#NULL!	#NULL!	#NULL!	#NULL!	#NULL!	#NULL!	#NULL!	#NULL!	#NULL!	#NULL!	#NULL!
30	78	1	167.23	#NULL!	0	0	#NULL!	0	#NULL!		#NULL!	#NULL!	1	0	0	#NULL!	#NULL!	#NULL!	#NULL!	#NULL!	#NULL!	#NULL!	#NULL!	#NULL!	#NULL!	#NULL!	#NULL!	#NULL!	#NULL!	#NULL!	#NULL!	#NULL!	#NULL!	#NULL!	#NULL!	#NULL!
31	63	1	161.22	#NULL!	0	0	#NULL!	0	#NULL!		#NULL!	#NULL!	1	1	0	#NULL!	#NULL!	#NULL!	#NULL!	#NULL!	#NULL!	#NULL!	#NULL!	#NULL!	#NULL!	#NULL!	#NULL!	#NULL!	#NULL!	#NULL!	#NULL!	#NULL!	#NULL!	#NULL!	#NULL!	#NULL!
32	76	1	148.88	#NULL!	0	0	#NULL!	0	#NULL!		#NULL!	#NULL!	1	1	0	#NULL!	#NULL!	#NULL!	#NULL!	#NULL!	#NULL!	#NULL!	#NULL!	#NULL!	#NULL!	#NULL!	#NULL!	#NULL!	#NULL!	#NULL!	#NULL!	#NULL!	#NULL!	#NULL!	#NULL!	#NULL!
33	79	1	370.07	#NULL!	0	0	#NULL!	0	#NULL!		#NULL!	#NULL!	0	0	0	#NULL!	#NULL!	#NULL!	#NULL!	#NULL!	#NULL!	#NULL!	#NULL!	#NULL!	#NULL!	#NULL!	#NULL!	#NULL!	#NULL!	#NULL!	#NULL!	#NULL!	#NULL!	#NULL!	#NULL!	#NULL!
34	76	1	273.32	#NULL!	0	0	#NULL!	0	#NULL!		#NULL!	#NULL!	0	0	0	#NULL!	#NULL!	#NULL!	#NULL!	#NULL!	#NULL!	#NULL!	#NULL!	#NULL!	#NULL!	#NULL!	#NULL!	#NULL!	#NULL!	#NULL!	#NULL!	#NULL!	#NULL!	#NULL!	#NULL!	#NULL!
35	75	1	254.64	#NULL!	0	0	#NULL!	0	#NULL!		#NULL!	#NULL!	0	0	0	#NULL!	#NULL!	#NULL!	#NULL!	#NULL!	#NULL!	#NULL!	#NULL!	#NULL!	#NULL!	#NULL!	#NULL!	#NULL!	#NULL!	#NULL!	#NULL!	#NULL!	#NULL!	#NULL!	#NULL!	#NULL!
36	69	1	345.16	#NULL!	0	0	#NULL!	0	#NULL!		#NULL!	#NULL!	0	0	0	#NULL!	#NULL!	#NULL!	#NULL!	#NULL!	#NULL!	#NULL!	#NULL!	#NULL!	#NULL!	#NULL!	#NULL!	#NULL!	#NULL!	#NULL!	#NULL!	#NULL!	#NULL!	#NULL!	#NULL!	#NULL!
37	83	0	468.01	#NULL!	0	0	#NULL!	0	#NULL!		#NULL!	#NULL!	0	0	0	#NULL!	#NULL!	#NULL!	#NULL!	#NULL!	#NULL!	#NULL!	#NULL!	#NULL!	#NULL!	#NULL!	#NULL!	#NULL!	#NULL!	#NULL!	#NULL!	#NULL!	#NULL!	#NULL!	#NULL!	#NULL!
38	42	1	195.65	#NULL!	0	0	#NULL!	0	#NULL!		#NULL!	#NULL!	1	0	0	#NULL!	#NULL!	#NULL!	#NULL!	#NULL!	#NULL!	#NULL!	#NULL!	#NULL!	#NULL!	#NULL!	#NULL!	#NULL!	#NULL!	#NULL!	#NULL!	#NULL!	#NULL!	#NULL!	#NULL!	#NULL!
39	88	0	282.78	#NULL!	0	0	#NULL!	0	#NULL!		#NULL!	#NULL!	0	0	0	#NULL!	#NULL!	#NULL!	#NULL!	#NULL!	#NULL!	#NULL!	#NULL!	#NULL!	#NULL!	#NULL!	#NULL!	#NULL!	#NULL!	#NULL!	#NULL!	#NULL!	#NULL!	#NULL!	#NULL!	#NULL!
40	88	0	143.44	#NULL!	0	0	#NULL!	0	#NULL!		#NULL!	#NULL!	1	1	0	#NULL!	#NULL!	#NULL!	#NULL!	#NULL!	#NULL!	#NULL!	#NULL!	#NULL!	#NULL!	#NULL!	#NULL!	#NULL!	#NULL!	#NULL!	#NULL!	#NULL!	#NULL!	#NULL!	#NULL!	#NULL!
41	52	1	159.3	#NULL!	0	0	#NULL!	0	#NULL!		#NULL!	#NULL!	1	1	0	#NULL!	#NULL!	#NULL!	#NULL!	#NULL!	#NULL!	#NULL!	#NULL!	#NULL!	#NULL!	#NULL!	#NULL!	#NULL!	#NULL!	#NULL!	#NULL!	#NULL!	#NULL!	#NULL!	#NULL!	#NULL!
42	80	1	173.51	#NULL!	0	0	#NULL!	0	#NULL!		#NULL!	#NULL!	1	0	0	#NULL!	#NULL!	#NULL!	#NULL!	#NULL!	#NULL!	#NULL!	#NULL!	#NULL!	#NULL!	#NULL!	#NULL!	#NULL!	#NULL!	#NULL!	#NULL!	#NULL!	#NULL!	#NULL!	#NULL!	#NULL!
43	69	1	218.65	#NULL!	0	0	#NULL!	0	#NULL!		#NULL!	#NULL!	0	0	0	#NULL!	#NULL!	#NULL!	#NULL!	#NULL!	#NULL!	#NULL!	#NULL!	#NULL!	#NULL!	#NULL!	#NULL!	#NULL!	#NULL!	#NULL!	#NULL!	#NULL!	#NULL!	#NULL!	#NULL!	#NULL!
44	64	1	296.95	#NULL!	0	0	#NULL!	0	#NULL!		#NULL!	#NULL!	0	0	0	#NULL!	#NULL!	#NULL!	#NULL!	#NULL!	#NULL!	#NULL!	#NULL!	#NULL!	#NULL!	#NULL!	#NULL!	#NULL!	#NULL!	#NULL!	#NULL!	#NULL!	#NULL!	#NULL!	#NULL!	#NULL!
45	80	0	187.75	#NULL!	0	0	#NULL!	0	#NULL!		#NULL!	#NULL!	1	0	0	#NULL!	#NULL!	#NULL!	#NULL!	#NULL!	#NULL!	#NULL!	#NULL!	#NULL!	#NULL!	#NULL!	#NULL!	#NULL!	#NULL!	#NULL!	#NULL!	#NULL!	#NULL!	#NULL!	#NULL!	#NULL!
46	53	1	308.79	#NULL!	0	0	#NULL!	0	#NULL!		#NULL!	#NULL!	0	0	0	#NULL!	#NULL!	#NULL!	#NULL!	#NULL!	#NULL!	#NULL!	#NULL!	#NULL!	#NULL!	#NULL!	#NULL!	#NULL!	#NULL!	#NULL!	#NULL!	#NULL!	#NULL!	#NULL!	#NULL!	#NULL!
47	71	1	142.63	#NULL!	0	0	#NULL!	0	#NULL!		#NULL!	#NULL!	1	1	0	#NULL!	#NULL!	#NULL!	#NULL!	#NULL!	#NULL!	#NULL!	#NULL!	#NULL!	#NULL!	#NULL!	#NULL!	#NULL!	#NULL!	#NULL!	#NULL!	#NULL!	#NULL!	#NULL!	#NULL!	#NULL!
48	63	0	239.72	#NULL!	0	0	#NULL!	0	#NULL!		#NULL!	#NULL!	0	0	0	#NULL!	#NULL!	#NULL!	#NULL!	#NULL!	#NULL!	#NULL!	#NULL!	#NULL!	#NULL!	#NULL!	#NULL!	#NULL!	#NULL!	#NULL!	#NULL!	#NULL!	#NULL!	#NULL!	#NULL!	#NULL!
49	77	1	348.86	#NULL!	0	0	#NULL!	0	#NULL!		#NULL!	#NULL!	0	0	0	#NULL!	#NULL!	#NULL!	#NULL!	#NULL!	#NULL!	#NULL!	#NULL!	#NULL!	#NULL!	#NULL!	#NULL!	#NULL!	#NULL!	#NULL!	#NULL!	#NULL!	#NULL!	#NULL!	#NULL!	#NULL!
50	76	1	150.1	#NULL!	0	0	#NULL!	0	#NULL!		#NULL!	#NULL!	1	1	0	#NULL!	#NULL!	#NULL!	#NULL!	#NULL!	#NULL!	#NULL!	#NULL!	#NULL!	#NULL!	#NULL!	#NULL!	#NULL!	#NULL!	#NULL!	#NULL!	#NULL!	#NULL!	#NULL!	#NULL!	#NULL!
51	46	0	88.29	0	2	1	#NULL!	0	0		1	1	1	1	1	0	1	0	0	0	0	0	0	0	0	1	0	0	0	0	0	0	#NULL!	#NULL!	#NULL!	#NULL!
52	46	1	205.43	4	2	1	#NULL!	0	0		1	1	1	0	0	0	1	1	0	0	0	0	0	0	1	0	0	0	1	0	0	0	#NULL!	#NULL!	#NULL!	#NULL!
53	30	0	201.15	5	2	1	#NULL!	0	1	1	2	1	1	0	0	0	0	0	0	0	0	0	1	1	0	0	0	0	0	0	0	0	#NULL!	#NULL!	#NULL!	#NULL!
54	48	0	197.98	1	2	1	#NULL!	0	0		1	1	1	0	0	0	0	1	0	0	0	0	0	0	0	1	0	0	0	0	0	0	#NULL!	#NULL!	#NULL!	#NULL!
55	53	0	196.71	1	2	1	#NULL!	0	0		1	1	1	0	0	0	0	0	0	0	0	0	1	1	0	0	0	0	0	0	0	0	#NULL!	#NULL!	#NULL!	#NULL!
56	55	0	192.12	7	2	1	#NULL!	0	1	2	2	1	1	0	0	0	0	0	0	0	0	0	0	0	0	0	0	0	0	0	0	0	#NULL!	#NULL!	#NULL!	#NULL!
57	49	1	191.96	0	1	1	3	0	0		1	1	1	0	0	0	0	0	0	0	0	0	0	0	0	0	0	0	0	0	0	0	#NULL!	#NULL!	#NULL!	#NULL!
58	32	0	191.51	0	2	1	#NULL!	0	0		1	1	1	0	0	0	0	1	0	0	0	0	0	0	0	0	0	0	0	0	0	0	0	0	0	0
59	55	0	190.69	0	2	1	#NULL!	0	0		1	1	1	0	0	0	0	0	0	0	0	0	0	0	0	0	0	0	0	0	0	0	0	1	1	1
60	20	0	190.51	8	2	1	#NULL!	0	0		2	1	1	0	0	0	0	0	0	0	0	0	0	0	0	0	0	0	0	0	0	0	#NULL!	#NULL!	#NULL!	#NULL!
61	74	1	189.26	0	1	1	6	0	1	1	1	1	1	0	0	0	0	0	0	0	0	0	0	0	0	0	0	0	0	0	0	0	#NULL!	#NULL!	#NULL!	#NULL!
62	56	1	188.63	10	3	1	#NULL!	0	0		3	2	1	0	0	1	0	1	0	0	0	0	0	0	0	0	0	0	0	0	0	4	1	0	1	0
63	48	0	187.49	0	4	1	#NULL!	1	0		1	2	1	0	0	1	1	0	0	1	0	0	0	0	0	0	0	0	0	1	0	14	1	0	1	1
64	21	0	187.04	6	2	1	#NULL!	0	0		2	1	1	0	0	0	0	1	0	0	0	0	0	0	0	0	0	0	0	0	0	0	#NULL!	#NULL!	#NULL!	#NULL!
65	27	0	186.57	5	2	1	#NULL!	0	0		2	1	1	0	0	0	1	1	0	0	0	0	0	0	0	1	0	0	1	0	0	0	#NULL!	#NULL!	#NULL!	#NULL!
66	58	0	184.54	5	2	1	#NULL!	0	0		2	1	1	0	0	0	0	1	0	0	0	1	0	0	0	0	0	0	0	0	0	0	#NULL!	#NULL!	#NULL!	#NULL!
67	72	1	184.51	4	3	1	#NULL!	0	0		1	2	1	0	0	0	1	1	0	0	0	0	0	0	0	0	0	0	0	0	0	7	0	0	1	0
68	31	1	183.06	0	2	1	#NULL!	0	0		1	1	1	0	0	0	0	1	0	0	0	1	1	1	0	0	0	0	0	0	0	0	#NULL!	#NULL!	#NULL!	#NULL!
69	86	0	183.06	11	2	1	#NULL!	0	0		3	1	1	0	0	0	0	0	0	1	0	0	0	0	0	0	0	0	0	0	0	0	#NULL!	#NULL!	#NULL!	#NULL!
70	91	0	183.06	14	1	1	5	0	0		3	1	1	0	0	0	0	0	0	0	0	0	0	0	0	0	0	0	0	0	0	0	#NULL!	#NULL!	#NULL!	#NULL!
71	70	1	182.46	16	3	1	#NULL!	0	0		4	2	1	0	0	0	1	1	0	0	0	1	0	1	1	0	0	0	0	0	0	7	#NULL!	#NULL!	#NULL!	#NULL!
72	64	1	181.79	7	2	1	#NULL!	0	0		2	1	1	0	0	0	1	0	0	0	0	0	0	0	0	0	0	0	0	0	0	0	#NULL!	#NULL!	#NULL!	#NULL!
73	48	1	180.88	12	1	1	3	0	0		3	1	1	0	0	0	0	0	0	0	0	0	0	0	0	0	0	0	0	0	0	0	#NULL!	#NULL!	#NULL!	#NULL!
74	46	1	180.65	16	3	1	#NULL!	0	0		4	2	1	0	0	1	1	1	0	0	0	0	1	1	0	0	0	1	1	0	0	6	#NULL!	#NULL!	#NULL!	#NULL!
75	58	0	180.24	7	2	1	#NULL!	0	0		2	1	1	0	0	0	1	1	0	0	0	0	0	0	0	1	0	0	0	0	0	0	#NULL!	#NULL!	#NULL!	#NULL!
76	30	0	178.96	12	2	1	#NULL!	0	0		3	1	1	0	0	0	1	0	0	1	0	0	1	1	1	1	0	0	0	0	0	0	#NULL!	#NULL!	#NULL!	#NULL!
77	48	1	178.24	11	1	1	3	0	0		3	1	1	0	0	0	0	0	0	0	0	0	0	0	0	0	0	0	0	0	0	0	#NULL!	#NULL!	#NULL!	#NULL!
78	32	0	178.18	7	2	1	#NULL!	0	0		2	1	1	0	0	0	0	0	0	0	0	0	0	0	0	1	0	0	0	0	0	0	#NULL!	#NULL!	#NULL!	#NULL!
79	58	1	177.03	0	2	1	#NULL!	0	1	2	1	1	1	0	0	0	0	0	0	0	0	0	0	0	0	1	0	0	0	0	0	0	0	0	1	0
80	24	0	176.58	6	2	1	#NULL!	0	0		2	1	1	0	0	0	0	0	0	0	0	1	0	1	0	0	0	0	0	0	0	0	#NULL!	#NULL!	#NULL!	#NULL!
81	34	1	176.43	9	2	1	#NULL!	0	0		2	1	1	0	0	0	1	0	0	0	0	0	1	1	0	0	0	0	0	0	0	0	#NULL!	#NULL!	#NULL!	#NULL!
82	39	1	176.1	14	2	1	#NULL!	0	0		3	1	1	0	0	0	0	0	0	0	1	1	0	0	0	0	0	0	0	0	0	0	#NULL!	#NULL!	#NULL!	#NULL!
83	57	1	174.84	10	3	1	#NULL!	0	0		3	2	1	0	0	0	0	1	0	0	0	0	1	1	0	0	0	0	0	0	0	3	0	0	0	0
84	33	0	173.78	14	1	1	1	0	0		3	1	1	0	0	0	0	0	0	0	0	0	0	0	0	0	0	0	0	0	0	0	#NULL!	#NULL!	#NULL!	#NULL!
85	52	1	172.61	13	2	1	#NULL!	0	0		3	1	1	0	0	0	0	1	0	1	0	0	0	0	0	1	0	0	0	0	0	0	#NULL!	#NULL!	#NULL!	#NULL!
86	20	0	172	11	2	1	#NULL!	0	1	2	3	1	1	0	0	0	0	0	0	0	0	0	0	0	0	0	0	0	0	0	0	0	#NULL!	#NULL!	#NULL!	#NULL!
87	39	0	171.49	7	2	1	#NULL!	0	0		2	1	1	0	0	0	1	1	0	0	0	0	0	0	1	0	0	0	1	0	0	0	#NULL!	#NULL!	#NULL!	#NULL!
88	59	1	171.33	14	3	1	#NULL!	0	0		3	2	1	0	0	0	1	1	0	1	0	0	1	1	0	0	0	0	0	0	0	10	#NULL!	#NULL!	#NULL!	#NULL!
89	50	1	170.72	3	3	1	#NULL!	0	1	2	1	2	1	0	0	0	1	0	0	0	0	0	0	0	0	0	0	0	0	0	0	7	1	0	1	1
90	87	0	170.19	14	3	1	#NULL!	0	0		3	2	1	0	0	0	1	1	0	1	0	0	0	0	0	0	0	0	0	0	0	19	#NULL!	#NULL!	#NULL!	#NULL!
91	39	1	170.19	0	1	1	3	0	0		1	1	1	0	0	0	0	0	0	0	0	0	0	0	0	0	0	0	0	0	0	0	#NULL!	#NULL!	#NULL!	#NULL!
92	31	0	169.99	15	2	1	#NULL!	0	0		4	1	1	0	0	0	0	0	0	0	0	0	0	0	0	0	0	0	0	0	0	0	#NULL!	#NULL!	#NULL!	#NULL!
93	42	0	168.28	14	2	1	#NULL!	0	0		3	1	1	0	0	0	0	1	0	0	0	0	1	0	0	0	0	0	0	0	0	0	#NULL!	#NULL!	#NULL!	#NULL!
94	71	0	168.18	14	1	1	2	0	0		3	1	1	0	0	0	0	0	0	0	0	0	0	0	0	0	0	0	0	0	0	0	#NULL!	#NULL!	#NULL!	#NULL!
95	90	0	167.44	2	3	1	#NULL!	0	1	2	1	2	1	0	0	0	1	0	0	1	0	0	0	0	0	0	0	0	0	0	0	20	1	0	1	0
96	33	0	167.18	14	2	1	#NULL!	0	0		3	1	1	0	0	0	0	0	0	1	0	0	1	0	0	0	0	0	0	0	0	0	#NULL!	#NULL!	#NULL!	#NULL!
97	50	0	167.07	0	2	1	#NULL!	0	0		1	1	1	0	0	0	1	0	0	0	1	0	1	0	0	0	0	0	0	0	0	0	#NULL!	#NULL!	#NULL!	#NULL!
98	46	1	166.37	5	4	1	#NULL!	1	0		2	2	1	0	0	0	1	0	0	1	0	1	1	1	0	1	0	0	0	0	0	44	1	0	1	1
99	34	0	165.77	13	2	1	#NULL!	0	0		3	1	1	0	0	0	1	0	1	0	0	0	1	1	0	1	0	1	0	0	0	0	#NULL!	#NULL!	#NULL!	#NULL!
100	36	0	165.61	6	2	1	#NULL!	0	0		2	1	1	0	0	0	1	0	0	0	0	0	0	0	0	0	0	0	0	0	0	0	#NULL!	#NULL!	#NULL!	#NULL!
101	78	0	165.17	5	2	1	#NULL!	0	1	1	2	1	1	0	0	0	0	1	1	1	0	0	0	0	0	0	0	0	0	0	0	0	#NULL!	#NULL!	#NULL!	#NULL!
102	2	1	165.17	1	1	1	6	0	0		1	1	1	0	0	0	0	0	0	0	0	0	0	0	0	0	0	0	0	0	0	0	#NULL!	#NULL!	#NULL!	#NULL!
103	19	1	165.13	12	1	1	3	0	0		3	1	1	0	0	0	0	0	0	0	0	0	0	0	0	0	0	0	0	0	0	0	#NULL!	#NULL!	#NULL!	#NULL!
104	47	0	164.85	0	2	1	#NULL!	0	0		1	1	1	0	0	0	1	1	0	1	0	0	1	0	0	1	0	1	0	0	0	0	#NULL!	#NULL!	#NULL!	#NULL!
105	62	0	164.7	1	2	1	#NULL!	0	1	1	1	1	1	0	0	0	1	0	0	1	0	0	0	0	0	0	0	0	0	0	0	0	1	1	0	0
106	59	0	164.53	1	1	1	3	0	0		1	1	1	0	0	0	0	0	0	0	0	0	0	0	0	0	0	0	0	0	0	0	#NULL!	#NULL!	#NULL!	#NULL!
107	21	0	164.41	10	2	1	#NULL!	0	1	2	3	1	1	0	0	0	0	0	0	0	0	0	0	0	0	0	0	0	0	0	0	0	#NULL!	#NULL!	#NULL!	#NULL!
108	91	0	164.33	0	4	1	#NULL!	1	1	2	1	2	1	0	0	0	0	0	0	1	0	0	0	0	0	0	0	0	0	0	1	10	1	0	1	1
109	64	0	163.86	11	2	1	#NULL!	0	0		3	1	1	0	0	0	0	0	0	0	0	1	0	0	0	0	0	0	0	0	0	0	#NULL!	#NULL!	#NULL!	#NULL!
110	43	0	162.9	13	2	1	#NULL!	0	0		3	1	1	0	0	0	0	0	0	0	0	0	0	0	0	0	0	0	0	0	0	0	#NULL!	#NULL!	#NULL!	#NULL!
111	65	1	162.75	14	2	1	#NULL!	0	0		3	1	1	0	0	0	0	0	0	1	0	0	0	0	0	1	0	0	0	0	0	0	#NULL!	#NULL!	#NULL!	#NULL!
112	30	1	162.27	10	2	1	#NULL!	0	0		3	1	1	0	0	0	0	0	0	0	0	0	0	0	0	0	0	0	0	0	0	0	#NULL!	#NULL!	#NULL!	#NULL!
113	28	0	161.95	12	1	1	3	0	0		3	1	1	1	0	0	0	0	0	0	0	0	0	0	0	0	0	0	0	0	0	0	#NULL!	#NULL!	#NULL!	#NULL!
114	87	0	161.9	0	2	1	#NULL!	0	1	2	1	1	1	1	0	0	0	0	0	0	0	1	0	0	0	0	0	0	0	0	0	0	0	0	1	0
115	37	1	161.8	12	2	1	#NULL!	0	0		3	1	1	1	0	0	0	0	0	0	0	0	1	1	0	0	0	0	0	0	0	0	#NULL!	#NULL!	#NULL!	#NULL!
116	33	0	161.38	10	2	1	#NULL!	0	0		3	1	1	1	0	0	1	0	0	0	0	0	0	0	0	1	0	0	0	0	0	0	#NULL!	#NULL!	#NULL!	#NULL!
117	40	0	161.36	2	2	1	#NULL!	0	0		1	1	1	1	0	0	0	0	0	0	0	0	1	0	0	0	0	0	0	0	0	0	#NULL!	#NULL!	#NULL!	#NULL!
118	69	1	161.17	0	4	1	#NULL!	1	1	1	1	2	1	1	0	0	1	1	0	1	0	0	0	0	0	1	0	1	1	0	1	17	1	0	1	1
119	38	0	160.74	13	1	1	3	0	0		3	1	1	1	0	0	0	0	0	0	0	0	0	0	0	0	0	0	0	0	0	0	#NULL!	#NULL!	#NULL!	#NULL!
120	68	1	160.41	0	1	1	3	0	1	1	1	1	1	1	0	0	0	0	0	0	0	0	0	0	0	0	0	0	0	0	0	0	#NULL!	#NULL!	#NULL!	#NULL!
121	21	0	160.36	14	1	1	3	0	0		3	1	1	1	0	0	0	0	0	0	0	0	0	0	0	0	0	0	0	0	0	0	#NULL!	#NULL!	#NULL!	#NULL!
122	43	1	159.95	8	4	1	#NULL!	1	0		2	2	1	1	0	0	1	1	0	1	0	0	0	0	0	0	0	0	0	0	0	32	0	0	0	0
123	61	0	159.92	11	4	1	#NULL!	1	0		3	2	1	1	0	0	1	0	0	1	0	0	0	0	0	0	0	0	0	0	0	11	0	0	0	0
124	16	1	159.82	5	2	1	#NULL!	0	0		2	1	1	1	0	0	0	0	0	0	0	0	0	0	0	1	0	0	0	0	0	0	#NULL!	#NULL!	#NULL!	#NULL!
125	92	0	159.33	15	3	1	#NULL!	0	0		4	2	1	1	0	0	0	0	0	0	0	0	0	0	0	0	0	0	0	0	0	77	#NULL!	#NULL!	#NULL!	#NULL!
126	29	0	159.33	0	2	1	#NULL!	0	0		1	1	1	1	0	0	1	1	0	0	1	1	0	0	0	0	0	0	0	0	0	0	#NULL!	#NULL!	#NULL!	#NULL!
127	62	1	159.11	14	2	1	#NULL!	0	0		3	1	1	1	0	0	0	1	0	0	0	0	0	0	0	0	0	0	0	0	0	0	#NULL!	#NULL!	#NULL!	#NULL!
128	62	0	158.93	13	2	1	#NULL!	0	0		3	1	1	1	0	0	1	1	0	0	0	0	0	0	0	0	0	0	0	0	0	0	#NULL!	#NULL!	#NULL!	#NULL!
129	52	0	158.46	13	4	1	#NULL!	1	0		3	2	1	1	0	1	1	0	0	1	0	0	0	0	0	0	0	0	0	0	0	22	0	0	1	1
130	85	0	158.32	7	3	1	#NULL!	0	0		2	2	1	1	0	0	0	0	0	0	0	0	0	0	0	0	0	0	0	0	0	43	#NULL!	#NULL!	#NULL!	#NULL!
131	78	0	158.13	11	3	1	#NULL!	0	0		3	2	1	1	0	0	1	0	0	1	0	0	0	0	0	1	0	1	0	0	0	26	#NULL!	#NULL!	#NULL!	#NULL!
132	73	0	157.81	12	1	1	6	0	0		3	1	1	1	0	0	0	0	0	0	0	0	0	0	0	0	0	0	0	0	0	0	#NULL!	#NULL!	#NULL!	#NULL!
133	66	1	157.59	6	4	1	#NULL!	1	1	2	2	2	1	1	0	0	1	0	0	1	0	0	0	0	0	0	0	1	1	0	1	25	1	1	1	0
134	52	1	157.51	0	1	1	3	0	1	1	1	1	1	1	0	0	0	0	0	0	0	0	0	0	0	0	0	0	0	0	0	0	0	0	0	1
135	31	0	157.18	13	2	1	#NULL!	0	0		3	1	1	1	0	0	0	1	0	0	0	0	0	0	1	0	0	1	1	0	0	0	#NULL!	#NULL!	#NULL!	#NULL!
136	37	0	157.02	0	2	1	#NULL!	0	0		1	1	1	1	0	0	0	1	0	0	0	0	0	0	1	0	0	1	0	0	0	0	#NULL!	#NULL!	#NULL!	#NULL!
137	43	1	156.93	3	2	1	#NULL!	0	0		1	1	1	1	0	0	0	1	0	1	0	0	0	0	0	0	0	1	0	0	0	0	#NULL!	#NULL!	#NULL!	#NULL!
138	83	0	156.54	12	3	1	#NULL!	0	0		3	2	1	1	0	1	0	0	0	0	0	0	0	0	0	0	0	0	0	0	0	18	#NULL!	#NULL!	#NULL!	#NULL!
139	30	0	156.16	7	2	1	#NULL!	0	0		2	1	1	1	0	1	1	1	0	1	1	0	1	1	0	1	0	0	0	0	0	0	#NULL!	#NULL!	#NULL!	#NULL!
140	70	0	156.11	0	2	1	#NULL!	0	1	2	1	1	1	1	0	0	1	1	0	0	0	0	0	0	0	0	0	0	0	0	0	0	1	0	1	0
141	22	0	155.71	14	2	1	#NULL!	0	0		3	1	1	1	0	0	0	0	0	0	0	0	1	1	1	1	0	1	1	0	0	0	#NULL!	#NULL!	#NULL!	#NULL!
142	79	1	155.64	1	4	1	#NULL!	1	0		1	2	1	1	0	0	0	0	0	1	0	0	0	0	0	0	0	0	0	0	1	8	#NULL!	#NULL!	#NULL!	#NULL!
143	76	0	155.31	1	1	1	4	0	0		1	1	1	1	0	0	0	0	0	0	0	0	0	0	0	0	0	0	0	0	0	0	0	0	1	0
144	53	0	155.11	14	2	1	#NULL!	0	0		3	1	1	1	0	0	0	1	0	0	0	0	0	1	0	0	0	1	1	0	0	0	#NULL!	#NULL!	#NULL!	#NULL!
145	75	0	155.08	10	4	1	#NULL!	1	0		3	2	1	1	0	0	1	1	0	1	0	0	0	0	1	0	0	0	0	0	1	22	0	0	1	0
146	49	0	154.91	0	2	1	#NULL!	0	0		1	1	1	1	0	0	0	0	0	0	1	0	0	0	0	0	0	0	0	0	0	0	#NULL!	#NULL!	#NULL!	#NULL!
147	44	0	154.39	0	2	1	#NULL!	0	0		1	1	1	1	0	0	1	0	0	0	0	0	1	0	0	1	0	0	0	0	0	0	#NULL!	#NULL!	#NULL!	#NULL!
148	34	0	154.31	14	1	1	3	0	0		3	1	1	1	0	0	0	0	0	0	0	0	0	0	0	0	0	0	0	0	0	0	#NULL!	#NULL!	#NULL!	#NULL!
149	22	0	154.29	13	1	1	1	0	0		3	1	1	1	0	0	0	0	0	0	0	0	0	0	0	0	0	0	0	0	0	0	0	0	0	0
150	48	0	153.76	2	3	1	#NULL!	0	0		1	2	1	1	0	0	1	0	0	1	0	0	0	0	0	0	0	0	0	0	0	45	0	0	0	0
151	15	0	153.66	3	2	1	#NULL!	0	0		1	1	1	1	0	0	0	1	0	0	0	0	0	0	0	0	0	0	0	0	0	0	#NULL!	#NULL!	#NULL!	#NULL!
152	33	0	153.52	8	2	1	#NULL!	0	0		2	1	1	1	0	0	1	1	0	0	0	0	1	0	0	1	0	0	0	0	0	0	#NULL!	#NULL!	#NULL!	#NULL!
153	61	0	153.44	7	3	1	#NULL!	0	1	1	2	2	1	1	0	1	0	0	0	1	0	0	0	0	0	0	0	0	0	0	0	13	0	1	0	1
154	48	1	153.35	12	2	1	#NULL!	0	0		3	1	1	1	0	0	1	1	0	1	0	1	0	0	0	0	0	0	1	0	0	0	#NULL!	#NULL!	#NULL!	#NULL!
155	76	1	153.15	0	3	1	#NULL!	0	1	1	1	2	1	1	0	0	1	0	0	0	0	0	0	0	0	0	0	0	0	0	0	19	0	0	1	0
156	70	0	152.82	1	2	1	#NULL!	0	0		1	1	1	1	0	0	0	1	0	0	0	1	0	0	0	1	0	0	0	0	0	0	#NULL!	#NULL!	#NULL!	#NULL!
157	35	1	152.79	6	4	1	#NULL!	1	0		2	2	1	1	0	0	1	1	0	1	0	0	0	0	0	1	0	0	0	0	0	15	#NULL!	#NULL!	#NULL!	#NULL!
158	77	0	152.28	0	3	1	#NULL!	0	1	2	1	2	1	1	0	0	0	1	1	0	0	0	0	0	0	0	0	0	0	0	0	14	0	0	1	0
159	34	0	152.11	10	2	1	#NULL!	0	0		3	1	1	1	0	0	0	1	0	0	1	1	0	0	0	0	0	0	0	0	0	0	#NULL!	#NULL!	#NULL!	#NULL!
160	69	0	152.08	12	2	1	#NULL!	0	0		3	1	1	1	0	0	0	0	0	0	0	0	0	0	0	0	0	0	0	0	0	0	#NULL!	#NULL!	#NULL!	#NULL!
161	89	0	151.77	11	3	1	#NULL!	0	0		3	2	1	1	0	0	1	0	0	1	1	1	0	0	0	0	1	0	0	0	0	14	#NULL!	#NULL!	#NULL!	#NULL!
162	66	1	151.68	0	2	1	#NULL!	0	1	1	1	1	1	1	0	0	0	0	0	1	0	0	0	0	0	0	0	0	0	0	0	0	0	0	1	0
163	24	1	151.67	0	2	1	#NULL!	0	1	2	1	1	1	1	0	0	0	0	0	0	0	0	0	0	0	0	0	0	0	0	0	0	#NULL!	#NULL!	#NULL!	#NULL!
164	53	0	151.62	5	2	1	#NULL!	0	0		2	1	1	1	0	0	1	0	0	0	0	0	1	1	0	1	0	1	0	0	0	0	#NULL!	#NULL!	#NULL!	#NULL!
165	81	0	151.62	13	3	1	#NULL!	0	0		3	2	1	1	0	0	1	1	0	0	0	0	0	0	1	0	0	0	0	0	0	15	#NULL!	#NULL!	#NULL!	#NULL!
166	24	1	151.52	2	2	1	#NULL!	0	1	2	1	1	1	1	0	0	1	0	0	0	0	0	0	0	0	1	0	0	0	0	0	0	#NULL!	#NULL!	#NULL!	#NULL!
167	27	1	151.45	12	1	1	3	0	0		3	1	1	1	0	0	0	0	0	0	0	0	0	0	0	0	0	0	0	0	0	0	#NULL!	#NULL!	#NULL!	#NULL!
168	45	0	151.15	10	3	1	#NULL!	0	0		3	2	1	1	0	1	1	1	0	0	0	0	0	0	0	0	0	0	0	0	0	5	0	0	0	0
169	32	1	151.06	0	1	1	6	0	0		1	1	1	1	0	0	0	0	0	0	0	0	0	0	0	0	0	0	0	0	0	0	#NULL!	#NULL!	#NULL!	#NULL!
170	54	0	150.88	0	2	1	#NULL!	0	0		1	1	1	1	0	0	0	0	0	0	0	1	0	0	0	0	0	0	0	0	0	0	#NULL!	#NULL!	#NULL!	#NULL!
171	58	1	150.63	13	1	1	3	0	0		3	1	1	1	0	0	0	0	0	0	0	0	0	0	0	0	0	0	0	0	0	0	#NULL!	#NULL!	#NULL!	#NULL!
172	40	0	150.47	0	2	1	#NULL!	0	1	2	1	1	1	1	0	0	0	0	0	0	0	0	0	0	0	0	0	0	0	0	0	0	#NULL!	#NULL!	#NULL!	#NULL!
173	90	0	150.42	0	3	1	#NULL!	0	1	2	1	2	1	1	0	1	0	0	0	0	0	0	0	0	0	0	0	0	0	0	0	6	0	0	1	0
174	64	1	150.12	9	3	1	#NULL!	0	0		2	2	1	1	0	0	1	1	0	1	0	0	0	0	0	0	0	0	0	0	0	1	#NULL!	#NULL!	#NULL!	#NULL!
175	45	1	149.48	13	2	1	#NULL!	0	0		3	1	1	1	0	0	0	1	0	0	0	0	0	0	0	0	0	1	1	0	0	0	#NULL!	#NULL!	#NULL!	#NULL!
176	24	0	148.75	14	2	1	#NULL!	0	0		3	1	1	1	0	0	0	1	0	0	0	0	0	0	1	0	0	0	0	0	0	0	#NULL!	#NULL!	#NULL!	#NULL!
177	53	0	148.17	7	2	1	#NULL!	0	0		2	1	1	1	0	1	0	0	0	0	0	0	0	0	0	0	0	0	0	0	0	0	#NULL!	#NULL!	#NULL!	#NULL!
178	89	0	148.02	14	3	1	#NULL!	0	0		3	2	1	1	0	0	0	0	0	1	0	0	0	0	0	0	0	0	0	0	0	43	#NULL!	#NULL!	#NULL!	#NULL!
179	42	1	147.81	5	2	1	#NULL!	0	0		2	1	1	1	0	1	1	0	0	0	0	0	0	0	0	0	0	0	0	0	0	0	#NULL!	#NULL!	#NULL!	#NULL!
180	33	0	147.63	12	2	1	#NULL!	0	0		3	1	1	1	0	0	0	0	0	0	0	1	0	0	0	1	0	1	0	0	0	0	#NULL!	#NULL!	#NULL!	#NULL!
181	51	0	147.6	12	2	1	#NULL!	0	0		3	1	1	1	0	0	0	0	0	0	0	0	1	1	0	1	0	0	0	0	0	0	#NULL!	#NULL!	#NULL!	#NULL!
182	83	0	147.55	4	4	1	#NULL!	1	0		1	2	1	1	0	0	1	1	0	1	0	0	0	0	0	0	0	0	0	1	1	12	#NULL!	#NULL!	#NULL!	#NULL!
183	55	1	146.64	0	1	1	6	0	1	2	1	1	1	1	0	0	0	0	0	0	0	0	0	0	0	0	0	0	0	0	0	0	0	1	0	1
184	51	0	146.2	13	2	1	#NULL!	0	0		3	1	1	1	0	0	0	0	1	0	0	1	0	0	0	1	0	1	0	0	0	0	#NULL!	#NULL!	#NULL!	#NULL!
185	47	1	146.13	14	1	1	3	0	0		3	1	1	1	0	0	0	0	0	0	0	0	0	0	0	0	0	0	0	0	0	0	#NULL!	#NULL!	#NULL!	#NULL!
186	28	0	145.4	8	2	1	#NULL!	0	0		2	1	1	1	0	0	0	0	0	0	0	0	0	0	0	1	0	0	0	0	0	0	#NULL!	#NULL!	#NULL!	#NULL!
187	59	0	144.93	14	2	1	#NULL!	0	0		3	1	1	1	0	0	0	0	0	0	0	0	0	0	0	0	0	0	0	0	0	0	#NULL!	#NULL!	#NULL!	#NULL!
188	87	1	144.64	2	4	1	#NULL!	1	1	1	1	2	1	1	0	0	1	0	0	0	0	0	0	0	0	0	0	0	0	0	1	13	0	0	1	0
189	30	0	144.47	13	2	1	#NULL!	0	0		3	1	1	1	0	0	1	0	0	0	0	0	0	0	0	1	0	1	1	0	0	0	#NULL!	#NULL!	#NULL!	#NULL!
190	78	0	144.4	6	4	1	#NULL!	1	1	1	2	2	1	1	0	0	1	1	0	1	0	1	0	0	0	0	0	0	0	0	0	42	#NULL!	#NULL!	#NULL!	#NULL!
191	50	0	144.06	0	2	1	#NULL!	0	1	2	1	1	1	1	0	0	0	1	0	0	0	0	0	0	1	1	0	0	0	0	0	0	#NULL!	#NULL!	#NULL!	#NULL!
192	93	1	143.95	6	2	1	#NULL!	0	1	2	2	1	1	1	0	0	0	0	0	1	0	0	0	0	0	0	0	0	0	0	0	0	#NULL!	#NULL!	#NULL!	#NULL!
193	46	0	143.81	12	2	1	#NULL!	0	0		3	1	1	1	0	0	1	1	0	0	0	0	1	1	0	0	0	1	1	0	0	0	#NULL!	#NULL!	#NULL!	#NULL!
194	48	1	143.45	6	2	1	#NULL!	0	0		2	1	1	1	0	0	0	0	0	0	0	0	0	0	0	0	0	0	0	0	0	0	#NULL!	#NULL!	#NULL!	#NULL!
195	58	1	143.32	12	2	1	#NULL!	0	0		3	1	1	1	0	0	1	1	0	0	0	0	0	0	0	0	0	0	0	0	0	0	#NULL!	#NULL!	#NULL!	#NULL!
196	32	1	143.3	11	2	1	#NULL!	0	0		3	1	1	1	0	0	0	0	0	0	0	0	0	0	0	0	0	0	0	0	0	0	#NULL!	#NULL!	#NULL!	#NULL!
197	25	1	142.68	9	2	1	#NULL!	0	0		2	1	1	1	0	0	0	1	0	0	0	0	0	0	0	0	0	0	0	0	0	0	#NULL!	#NULL!	#NULL!	#NULL!
198	50	0	142.32	0	1	1	3	0	0		1	1	1	1	0	0	0	0	0	0	0	0	0	0	0	0	0	0	0	0	0	0	#NULL!	#NULL!	#NULL!	#NULL!
199	25	1	142.18	0	1	1	6	0	0		1	1	1	1	0	0	0	0	0	0	0	0	0	0	0	0	0	0	0	0	0	0	#NULL!	#NULL!	#NULL!	#NULL!
200	66	0	141.74	9	2	1	#NULL!	0	0		2	1	1	1	0	0	0	0	0	0	1	1	0	0	0	1	0	1	0	0	0	0	#NULL!	#NULL!	#NULL!	#NULL!
201	34	1	141.65	13	2	1	#NULL!	0	0		3	1	1	1	0	0	1	1	0	0	0	0	0	0	0	0	0	0	0	0	0	0	#NULL!	#NULL!	#NULL!	#NULL!
202	90	0	141.57	0	1	1	5	0	0		1	1	1	1	0	0	0	0	0	0	0	0	0	0	0	0	0	0	0	0	0	0	0	0	1	0
203	39	0	141.55	14	1	1	3	0	0		3	1	1	1	0	0	0	0	0	0	0	0	0	0	0	0	0	0	0	0	0	0	#NULL!	#NULL!	#NULL!	#NULL!
204	45	0	141.53	0	2	1	#NULL!	0	0		1	1	1	1	0	0	0	0	0	0	0	0	0	0	0	0	0	0	0	0	0	0	#NULL!	#NULL!	#NULL!	#NULL!
205	56	1	141.44	1	3	1	#NULL!	0	0		1	2	1	1	0	0	1	1	0	1	0	0	0	0	0	0	0	0	0	0	0	4	0	0	1	0
206	73	0	141.24	10	3	1	#NULL!	0	0		3	2	1	1	0	0	0	1	0	1	0	0	0	1	0	0	0	1	0	0	0	6	0	0	0	0
207	51	1	141.22	0	1	1	4	0	1	1	1	1	1	1	0	0	0	0	0	0	0	0	0	0	0	0	0	0	0	0	0	0	#NULL!	#NULL!	#NULL!	#NULL!
208	18	0	141.13	0	2	1	#NULL!	0	0		1	1	1	1	0	0	0	0	0	0	0	0	0	0	0	0	0	0	0	0	0	0	0	0	0	0
209	52	0	140.71	9	2	1	#NULL!	0	1	2	2	1	1	1	0	0	1	1	0	0	0	0	0	0	0	0	0	0	1	0	0	0	#NULL!	#NULL!	#NULL!	#NULL!
210	56	1	140.63	14	3	1	#NULL!	0	0		3	2	1	1	0	1	1	1	0	0	1	0	0	0	0	0	0	0	0	0	0	12	#NULL!	#NULL!	#NULL!	#NULL!
211	29	0	140.42	11	2	1	#NULL!	0	0		3	1	1	1	0	0	0	0	0	0	0	0	0	0	0	0	0	1	0	0	0	0	#NULL!	#NULL!	#NULL!	#NULL!
212	66	0	140.28	6	3	1	#NULL!	0	0		2	2	1	1	0	0	1	1	0	0	0	0	0	0	0	0	0	0	0	1	0	16	0	0	0	0
213	50	1	139.98	0	2	1	#NULL!	0	0		1	1	1	1	0	0	0	1	0	0	0	0	0	0	0	0	0	0	0	0	0	0	#NULL!	#NULL!	#NULL!	#NULL!
214	88	0	139.98	2	3	1	#NULL!	0	1	2	1	2	1	1	0	1	0	0	0	0	0	0	0	0	0	0	0	0	0	1	0	0	0	0	1	0
215	32	0	139.83	14	2	1	#NULL!	0	0		3	1	1	1	0	0	1	0	0	1	0	0	1	1	1	0	0	0	0	0	0	0	#NULL!	#NULL!	#NULL!	#NULL!
216	28	0	139.64	14	2	1	#NULL!	0	0		3	1	1	1	0	0	1	0	0	1	0	0	0	0	1	1	0	1	1	0	0	0	#NULL!	#NULL!	#NULL!	#NULL!
217	25	1	139.61	11	3	1	#NULL!	0	0		3	2	1	1	0	0	0	0	0	0	0	0	0	0	0	0	0	0	0	0	0	0	#NULL!	#NULL!	#NULL!	#NULL!
218	76	1	139.26	3	4	1	#NULL!	1	0		1	2	1	1	0	1	0	0	0	0	0	0	0	0	0	0	0	0	0	0	0	3	#NULL!	#NULL!	#NULL!	#NULL!
219	86	0	139.2	13	2	1	#NULL!	0	0		3	1	1	1	0	0	0	1	0	0	0	0	0	0	0	0	0	0	0	0	0	0	#NULL!	#NULL!	#NULL!	#NULL!
220	39	0	138.83	14	2	1	#NULL!	0	0		3	1	1	1	1	0	0	0	0	0	0	0	1	1	0	1	0	1	1	0	0	0	#NULL!	#NULL!	#NULL!	#NULL!
221	91	0	138.81	6	1	1	5	0	0		2	1	1	1	1	0	0	0	0	0	0	0	0	0	0	0	0	0	0	0	0	0	#NULL!	#NULL!	#NULL!	#NULL!
222	34	0	138.73	10	2	1	#NULL!	0	0		3	1	1	1	1	0	0	0	0	0	0	0	1	1	0	0	0	0	0	0	0	0	#NULL!	#NULL!	#NULL!	#NULL!
223	56	0	138.51	14	2	1	#NULL!	0	0		3	1	1	1	1	0	1	1	0	0	0	0	1	1	0	1	1	0	0	1	0	0	#NULL!	#NULL!	#NULL!	#NULL!
224	64	1	138.29	0	2	1	#NULL!	0	1	1	1	1	1	1	1	0	0	0	0	0	0	0	0	0	0	0	0	0	0	0	0	0	0	0	1	0
225	35	0	138.21	13	1	1	3	0	0		3	1	1	1	1	0	0	0	0	0	0	0	0	0	0	0	0	0	0	0	0	0	#NULL!	#NULL!	#NULL!	#NULL!
226	57	1	138.06	0	4	1	#NULL!	1	1	1	1	2	1	1	1	0	1	0	0	1	0	0	0	0	0	0	0	0	0	0	0	0	#NULL!	#NULL!	#NULL!	#NULL!
227	49	0	137.95	14	2	1	#NULL!	0	0		3	1	1	1	1	0	1	0	0	0	0	0	0	0	0	1	0	0	0	0	0	0	#NULL!	#NULL!	#NULL!	#NULL!
228	27	0	137.94	14	1	1	3	0	0		3	1	1	1	1	0	0	0	0	0	0	0	0	0	0	0	0	0	0	0	0	0	#NULL!	#NULL!	#NULL!	#NULL!
229	79	1	137.79	1	1	1	5	0	1	3	1	1	1	1	1	0	0	0	0	0	0	0	0	0	0	0	0	0	0	0	0	0	#NULL!	#NULL!	#NULL!	#NULL!
230	60	0	137.71	0	2	1	#NULL!	0	0		1	1	1	1	1	0	1	1	0	0	0	0	0	0	0	0	0	0	0	0	0	0	#NULL!	#NULL!	#NULL!	#NULL!
231	33	0	137.33	13	2	1	#NULL!	0	0		3	1	1	1	1	0	1	1	0	1	1	1	0	0	0	0	0	0	0	0	0	0	#NULL!	#NULL!	#NULL!	#NULL!
232	45	0	137.19	14	2	1	#NULL!	0	0		3	1	1	1	1	0	0	0	0	0	0	0	0	0	0	0	0	0	0	0	0	0	#NULL!	#NULL!	#NULL!	#NULL!
233	41	0	136.85	11	2	1	#NULL!	0	0		3	1	1	1	1	0	0	0	0	0	0	0	0	0	0	1	0	0	1	0	0	0	#NULL!	#NULL!	#NULL!	#NULL!
234	87	0	136.73	2	1	1	6	0	1	1	1	1	1	1	1	0	0	0	0	0	0	0	0	0	0	0	0	0	0	0	0	0	0	0	0	0
235	63	1	136.7	14	3	1	#NULL!	0	0		3	2	1	1	1	0	0	0	0	1	0	0	0	0	0	0	1	0	0	0	0	11	0	0	1	0
236	43	1	136.62	14	2	1	#NULL!	0	0		3	1	1	1	1	0	0	1	0	0	0	0	1	1	0	0	0	0	0	0	0	0	#NULL!	#NULL!	#NULL!	#NULL!
237	31	0	136.43	0	2	1	#NULL!	0	0		1	1	1	1	1	0	1	0	0	0	0	0	0	1	0	0	0	1	0	0	0	0	#NULL!	#NULL!	#NULL!	#NULL!
238	33	0	136.43	11	2	1	#NULL!	0	0		3	1	1	1	1	0	0	0	1	1	0	0	1	1	0	1	0	1	1	0	0	0	#NULL!	#NULL!	#NULL!	#NULL!
239	26	0	136.34	0	2	1	#NULL!	0	0		1	1	1	1	1	0	0	0	0	0	0	0	1	1	0	0	0	0	0	0	0	0	#NULL!	#NULL!	#NULL!	#NULL!
240	76	0	136.32	0	3	1	#NULL!	0	1	1	1	2	1	1	1	0	0	1	0	0	0	0	0	0	0	0	0	0	0	0	0	10	0	0	0	0
241	47	0	136.18	12	2	1	#NULL!	0	0		3	1	1	1	1	0	1	0	0	0	0	0	0	0	0	1	0	0	1	0	0	0	#NULL!	#NULL!	#NULL!	#NULL!
242	52	0	136.01	0	1	1	3	0	0		1	1	1	1	1	0	0	0	0	0	0	0	0	0	0	0	0	0	0	0	0	0	#NULL!	#NULL!	#NULL!	#NULL!
243	28	0	135.91	1	2	1	#NULL!	0	1	2	1	1	1	1	1	0	0	0	0	0	0	0	0	0	0	0	0	0	0	0	0	0	#NULL!	#NULL!	#NULL!	#NULL!
244	56	0	135.91	13	2	1	#NULL!	0	0		3	1	1	1	1	0	1	0	0	0	0	0	1	1	0	0	0	0	0	0	0	0	#NULL!	#NULL!	#NULL!	#NULL!
245	83	0	135.83	0	2	1	#NULL!	0	1	2	1	1	1	1	1	0	1	1	0	0	0	0	0	0	0	0	0	0	0	0	0	0	#NULL!	#NULL!	#NULL!	#NULL!
246	85	0	135.49	13	3	1	#NULL!	0	0		3	2	1	1	1	0	0	1	0	0	0	0	0	0	0	0	0	0	0	0	0	12	#NULL!	#NULL!	#NULL!	#NULL!
247	81	0	135.39	2	2	1	#NULL!	0	0		1	1	1	1	1	0	0	1	0	0	0	0	0	0	0	0	0	0	0	1	0	0	#NULL!	#NULL!	#NULL!	#NULL!
248	41	0	135.39	8	1	1	3	0	0		2	1	1	1	1	0	0	0	0	0	0	0	0	0	0	0	0	0	0	0	0	0	#NULL!	#NULL!	#NULL!	#NULL!
249	40	1	135.28	14	2	1	#NULL!	0	0		3	1	1	1	1	0	1	0	0	0	0	0	0	0	0	0	0	0	0	0	0	0	#NULL!	#NULL!	#NULL!	#NULL!
250	63	1	135.19	0	3	1	#NULL!	0	1	1	1	2	1	1	1	0	0	0	0	1	0	0	0	0	0	0	0	0	0	0	0	5	0	1	1	0
251	57	0	135.18	14	2	1	#NULL!	0	0		3	1	1	1	1	0	1	1	0	1	0	0	0	0	0	1	0	0	1	0	0	0	#NULL!	#NULL!	#NULL!	#NULL!
252	95	1	134.97	0	4	1	#NULL!	1	1	2	1	2	1	1	1	0	1	1	0	1	1	1	0	0	0	0	0	0	0	0	1	7	0	0	1	0
253	51	1	134.75	12	4	1	#NULL!	1	0		3	2	1	1	1	1	0	1	0	1	0	0	0	0	0	0	0	0	0	1	0	4	0	0	1	0
254	22	0	134.65	0	1	1	2	0	1	1	1	1	1	1	1	0	0	0	0	0	0	0	0	0	0	0	0	0	0	0	0	0	#NULL!	#NULL!	#NULL!	#NULL!
255	56	0	134.38	15	2	1	#NULL!	0	0		4	1	1	1	1	0	1	1	0	0	0	0	1	1	0	0	0	0	0	0	0	0	#NULL!	#NULL!	#NULL!	#NULL!
256	62	1	134.38	0	2	1	#NULL!	0	1	1	1	1	1	1	1	0	1	1	0	0	0	0	0	0	0	0	0	0	0	0	0	0	#NULL!	#NULL!	#NULL!	#NULL!
257	27	0	134.24	2	4	1	#NULL!	1	0		1	2	1	1	1	0	0	1	0	1	0	0	0	0	0	1	0	0	0	0	0	16	0	0	0	0
258	21	0	134.24	0	1	1	1	0	0		1	1	1	1	1	0	0	0	0	0	0	0	0	0	0	0	0	0	0	0	0	0	#NULL!	#NULL!	#NULL!	#NULL!
259	53	0	133.78	0	2	1	#NULL!	0	0		1	1	1	1	1	0	1	0	0	0	0	1	1	1	1	1	0	0	0	0	0	0	#NULL!	#NULL!	#NULL!	#NULL!
260	89	1	133.51	12	3	1	#NULL!	0	0		3	2	1	1	1	1	0	1	0	0	0	0	0	0	0	0	0	0	0	0	0	15	#NULL!	#NULL!	#NULL!	#NULL!
261	53	0	133.47	8	2	1	#NULL!	0	0		2	1	1	1	1	0	1	1	0	0	0	0	0	0	0	1	0	0	0	0	0	0	#NULL!	#NULL!	#NULL!	#NULL!
262	29	0	133.3	0	2	1	#NULL!	0	0		1	1	1	1	1	0	0	0	0	0	0	1	0	0	0	0	0	0	0	0	0	0	#NULL!	#NULL!	#NULL!	#NULL!
263	77	1	133.24	7	3	1	#NULL!	0	1	2	2	2	1	1	1	1	1	1	0	1	0	1	0	0	0	1	1	0	0	0	0	7	0	0	1	1
264	48	1	133.09	4	4	1	#NULL!	1	0		1	2	1	1	1	0	1	0	0	1	0	0	0	0	0	0	0	0	0	0	0	69	0	0	0	0
265	42	1	132.68	14	1	1	3	0	0		3	1	1	1	1	0	0	0	0	0	0	0	0	0	0	0	0	0	0	0	0	0	#NULL!	#NULL!	#NULL!	#NULL!
266	59	0	132.51	11	3	1	#NULL!	0	0		3	2	1	1	1	0	1	0	0	1	0	0	0	0	0	0	0	0	0	0	0	5	0	0	1	0
267	28	0	132.47	13	2	1	#NULL!	0	0		3	1	1	1	1	0	0	0	0	0	0	0	0	0	0	1	0	0	0	0	0	0	#NULL!	#NULL!	#NULL!	#NULL!
268	46	0	132.37	0	2	1	#NULL!	0	1	2	1	1	1	1	1	0	0	1	0	0	0	0	0	0	0	1	0	0	0	0	0	0	0	0	0	0
269	59	0	132.37	0	1	1	3	0	1	2	1	1	1	1	1	0	0	0	0	0	0	0	0	0	0	0	0	0	0	0	0	0	#NULL!	#NULL!	#NULL!	#NULL!
270	26	0	132.15	2	2	1	#NULL!	0	0		1	1	1	1	1	0	0	0	0	1	0	0	0	0	0	0	0	1	0	1	0	0	#NULL!	#NULL!	#NULL!	#NULL!
271	62	1	131.74	13	1	1	3	0	0		3	1	1	1	1	0	0	0	0	0	0	0	0	0	0	0	0	0	0	0	0	0	#NULL!	#NULL!	#NULL!	#NULL!
272	56	0	131.32	12	1	1	3	0	0		3	1	1	1	1	0	0	0	0	0	0	0	0	0	0	0	0	0	0	0	0	0	#NULL!	#NULL!	#NULL!	#NULL!
273	47	0	131.14	12	2	1	#NULL!	0	0		3	1	1	1	1	0	0	0	0	0	0	0	0	0	1	1	0	0	1	0	0	0	#NULL!	#NULL!	#NULL!	#NULL!
274	33	1	131.14	11	1	1	3	0	0		3	1	1	1	1	0	0	0	0	0	0	0	0	0	0	0	0	0	0	0	0	0	#NULL!	#NULL!	#NULL!	#NULL!
275	37	0	131.07	6	2	1	#NULL!	0	0		2	1	1	1	1	0	0	1	0	0	0	0	0	0	0	0	0	0	0	0	0	0	#NULL!	#NULL!	#NULL!	#NULL!
276	50	0	130.8	6	2	1	#NULL!	0	0		2	1	1	1	1	0	0	0	0	0	0	0	0	0	1	0	0	0	0	0	0	0	#NULL!	#NULL!	#NULL!	#NULL!
277	60	1	130.8	12	2	1	#NULL!	0	0		3	1	1	1	1	0	0	0	0	1	0	0	0	0	0	0	0	0	1	0	0	0	#NULL!	#NULL!	#NULL!	#NULL!
278	79	1	130.76	5	2	1	#NULL!	0	0		2	1	1	1	1	0	1	0	0	1	0	0	0	0	0	0	0	0	0	0	0	0	#NULL!	#NULL!	#NULL!	#NULL!
279	95	1	130.61	9	4	1	#NULL!	1	0		2	2	1	1	1	1	0	0	0	0	0	0	0	0	0	0	0	0	0	0	0	19	#NULL!	#NULL!	#NULL!	#NULL!
280	58	1	130.57	3	2	1	#NULL!	0	0		1	1	1	1	1	0	0	1	0	0	0	0	0	0	0	0	0	0	0	0	0	0	#NULL!	#NULL!	#NULL!	#NULL!
281	40	0	130.49	0	2	1	#NULL!	0	0		1	1	1	1	1	0	0	0	0	0	1	0	0	0	0	0	0	1	0	0	0	0	0	0	0	0
282	39	1	130.42	13	3	1	#NULL!	0	0		3	2	1	1	1	0	1	1	0	1	0	0	0	0	0	0	0	1	0	0	0	6	0	0	0	0
283	78	0	130.42	7	3	1	#NULL!	0	1	1	2	2	1	1	1	1	1	0	0	0	0	0	0	0	0	0	0	0	0	0	0	46	0	0	1	1
284	22	0	130.35	9	2	1	#NULL!	0	1	2	2	1	1	1	1	0	0	0	0	0	0	0	0	0	0	0	0	0	0	0	0	0	#NULL!	#NULL!	#NULL!	#NULL!
285	59	1	130.27	9	4	1	#NULL!	1	0		2	2	1	1	1	0	0	1	0	1	0	0	0	0	0	0	0	0	0	0	0	27	#NULL!	#NULL!	#NULL!	#NULL!
286	71	1	130.2	0	2	1	#NULL!	0	0		1	1	1	1	1	0	1	0	0	0	0	0	0	0	0	0	0	0	0	0	0	0	#NULL!	#NULL!	#NULL!	#NULL!
287	3	0	129.82	4	3	1	#NULL!	0	0		1	2	1	1	1	0	1	1	0	1	1	1	0	0	0	0	0	0	0	0	0	3	#NULL!	#NULL!	#NULL!	#NULL!
288	43	0	129.82	14	2	1	#NULL!	0	0		3	1	1	1	1	0	0	0	0	0	1	1	0	0	0	0	0	0	0	0	0	0	#NULL!	#NULL!	#NULL!	#NULL!
289	78	0	129.77	0	2	1	#NULL!	0	1	2	1	1	1	1	1	0	0	1	0	0	1	0	0	0	0	1	0	0	0	0	0	0	0	0	0	0
290	48	1	129.65	12	2	1	#NULL!	0	0		3	1	1	1	1	0	1	1	0	0	0	0	0	0	0	1	0	0	0	0	0	0	#NULL!	#NULL!	#NULL!	#NULL!
291	32	0	129.65	12	2	1	#NULL!	0	0		3	1	1	1	1	0	0	0	0	0	0	0	0	0	0	0	0	0	0	0	0	0	#NULL!	#NULL!	#NULL!	#NULL!
292	27	0	129.65	1	1	1	1	0	0		1	1	1	1	1	0	0	0	0	0	0	0	0	0	0	0	0	0	0	0	0	0	#NULL!	#NULL!	#NULL!	#NULL!
293	48	1	129.44	2	2	1	#NULL!	0	0		1	1	1	1	1	0	1	1	0	1	0	0	0	0	0	0	0	0	0	0	0	0	#NULL!	#NULL!	#NULL!	#NULL!
294	33	0	129.33	0	2	1	#NULL!	0	1	1	1	1	1	1	1	0	0	0	0	0	0	0	0	0	1	0	0	0	0	0	0	0	0	0	0	0
295	15	0	129.23	15	2	1	#NULL!	0	0		4	1	1	1	1	0	0	0	0	0	0	0	0	0	0	0	0	0	0	0	0	0	#NULL!	#NULL!	#NULL!	#NULL!
296	28	0	129.15	13	2	1	#NULL!	0	0		3	1	1	1	1	0	0	0	0	0	0	0	0	0	0	0	0	0	0	0	0	0	#NULL!	#NULL!	#NULL!	#NULL!
297	66	1	128.5	8	3	1	#NULL!	0	1	1	2	2	1	1	1	1	1	1	0	1	0	0	0	0	0	0	0	0	0	0	0	17	1	0	1	0
298	23	0	128.29	14	2	1	#NULL!	0	0		3	1	1	1	1	0	0	0	0	0	0	0	0	0	0	0	0	0	0	0	0	0	#NULL!	#NULL!	#NULL!	#NULL!
299	62	0	127.9	12	3	1	#NULL!	0	0		3	2	1	1	1	0	0	1	0	1	0	0	0	0	0	0	0	0	0	0	0	6	0	0	1	0
300	41	0	127.87	10	2	1	#NULL!	0	0		3	1	1	1	1	0	1	1	0	1	0	1	0	0	0	1	0	0	0	0	0	0	#NULL!	#NULL!	#NULL!	#NULL!
301	72	0	127.77	27	4	1	#NULL!	1	0		4	2	1	1	1	1	0	1	1	1	0	0	0	0	0	0	0	0	0	1	0	57	0	0	1	0
302	27	1	127.74	9	2	1	#NULL!	0	0		2	1	1	1	1	0	1	1	0	1	0	0	0	0	0	0	0	0	0	0	0	0	#NULL!	#NULL!	#NULL!	#NULL!
303	61	0	127.74	14	2	1	#NULL!	0	0		3	1	1	1	1	0	0	0	0	0	0	0	1	1	0	0	0	0	0	0	0	0	#NULL!	#NULL!	#NULL!	#NULL!
304	87	1	127.46	5	4	1	#NULL!	1	1	2	2	2	1	1	1	0	1	1	0	1	0	0	0	0	0	0	0	0	0	1	1	12	1	0	1	0
305	50	0	127.46	14	2	1	#NULL!	0	0		3	1	1	1	1	0	0	0	0	1	0	0	1	1	0	1	0	0	1	0	0	0	#NULL!	#NULL!	#NULL!	#NULL!
306	49	0	126.96	13	2	1	#NULL!	0	0		3	1	1	1	1	0	0	0	0	0	0	0	0	0	0	0	0	0	0	0	0	0	#NULL!	#NULL!	#NULL!	#NULL!
307	50	0	126.95	14	2	1	#NULL!	0	0		3	1	1	1	1	1	0	1	0	0	0	0	0	0	0	1	0	0	0	1	0	0	#NULL!	#NULL!	#NULL!	#NULL!
308	57	1	126.88	3	3	1	#NULL!	0	0		1	2	1	1	1	0	1	1	0	1	0	1	0	0	0	0	0	0	0	0	0	7	0	0	0	0
309	86	0	126.6	14	1	1	3	0	0		3	1	1	1	1	0	0	0	0	0	0	0	0	0	0	0	0	0	0	0	0	0	#NULL!	#NULL!	#NULL!	#NULL!
310	32	0	126.52	10	2	1	#NULL!	0	0		3	1	1	1	1	0	0	1	0	0	0	1	1	1	0	0	0	1	1	0	0	0	#NULL!	#NULL!	#NULL!	#NULL!
311	85	1	126.52	5	4	1	#NULL!	1	1	2	2	2	1	1	1	0	1	1	0	1	0	0	0	0	0	0	0	0	0	1	1	11	1	0	1	1
312	51	0	126.45	0	1	1	1	0	0		1	1	1	1	1	0	0	0	0	0	0	0	0	0	0	0	0	0	0	0	0	0	#NULL!	#NULL!	#NULL!	#NULL!
313	71	1	126.41	9	1	1	6	0	0		2	1	1	1	1	0	0	0	0	0	0	0	0	0	0	0	0	0	0	0	0	0	#NULL!	#NULL!	#NULL!	#NULL!
314	61	0	126.33	0	2	1	#NULL!	0	1	2	1	1	1	1	1	0	1	1	0	0	0	0	0	0	0	0	0	0	0	0	0	0	#NULL!	#NULL!	#NULL!	#NULL!
315	22	0	126.23	14	2	1	#NULL!	0	0		3	1	1	1	1	0	0	1	0	0	1	1	0	0	0	0	0	0	0	0	0	0	#NULL!	#NULL!	#NULL!	#NULL!
316	46	0	126.2	13	2	1	#NULL!	0	0		3	1	1	1	1	0	0	0	0	0	0	0	0	0	0	0	0	0	0	0	0	0	#NULL!	#NULL!	#NULL!	#NULL!
317	52	1	126.1	13	2	1	#NULL!	0	0		3	1	1	1	1	0	0	0	0	0	0	0	0	0	0	0	0	0	0	0	0	0	#NULL!	#NULL!	#NULL!	#NULL!
318	25	0	125.85	14	1	1	3	0	0		3	1	1	1	1	0	0	0	0	0	0	0	0	0	0	0	0	0	0	0	0	0	#NULL!	#NULL!	#NULL!	#NULL!
319	81	0	125.73	10	3	1	#NULL!	0	1	1	3	2	1	1	1	0	1	1	0	0	0	1	0	0	0	0	0	1	1	0	0	5	1	0	1	0
320	78	0	125.54	0	2	1	#NULL!	0	1	2	1	1	1	1	1	0	0	0	0	1	0	0	0	0	0	0	0	1	1	0	0	0	#NULL!	#NULL!	#NULL!	#NULL!
321	69	0	125.44	3	3	1	#NULL!	0	1	2	1	2	1	1	1	0	1	0	0	0	0	0	0	0	0	0	0	0	0	0	0	5	0	0	1	1
322	12	0	125.26	0	2	1	#NULL!	0	0		1	1	1	1	1	0	0	1	0	0	0	0	0	0	0	0	0	1	1	0	0	0	0	0	0	0
323	35	0	125.23	10	2	1	#NULL!	0	0		3	1	1	1	1	0	1	1	0	0	0	0	1	1	1	1	0	1	0	0	0	0	#NULL!	#NULL!	#NULL!	#NULL!
324	50	0	125.2	13	2	1	#NULL!	0	0		3	1	1	1	1	0	0	0	0	0	0	0	0	0	0	0	0	0	0	0	0	0	#NULL!	#NULL!	#NULL!	#NULL!
325	70	0	125.07	9	2	1	#NULL!	0	1	2	2	1	1	1	1	0	0	1	0	0	0	0	0	0	0	0	0	0	0	0	0	0	#NULL!	#NULL!	#NULL!	#NULL!
326	64	0	125.05	0	1	1	3	0	1	2	1	1	1	1	1	0	0	0	0	0	0	0	0	0	0	0	0	0	0	0	0	0	0	0	1	0
327	85	1	125.01	0	4	1	#NULL!	1	1	2	1	2	1	1	1	1	0	0	0	0	0	0	0	0	0	0	0	1	1	0	1	16	0	0	1	0
328	48	1	124.74	7	1	1	3	0	1	2	2	1	1	1	1	0	0	0	0	0	0	0	0	0	0	0	0	0	0	0	0	0	#NULL!	#NULL!	#NULL!	#NULL!
329	22	1	124.74	13	1	1	5	0	0		3	1	1	1	1	0	0	0	0	0	0	0	0	0	0	0	0	0	0	0	0	0	#NULL!	#NULL!	#NULL!	#NULL!
330	50	0	124.72	14	1	1	3	0	0		3	1	1	1	1	0	0	0	0	0	0	0	0	0	0	0	0	0	0	0	0	0	#NULL!	#NULL!	#NULL!	#NULL!
331	32	0	124.64	14	2	1	#NULL!	0	0		3	1	1	1	1	0	0	0	0	0	0	0	0	0	0	0	0	0	0	0	0	0	#NULL!	#NULL!	#NULL!	#NULL!
332	30	0	124.64	0	1	1	1	0	0		1	1	1	1	1	0	0	0	0	0	0	0	0	0	0	0	0	0	0	0	0	0	#NULL!	#NULL!	#NULL!	#NULL!
333	40	0	124.6	9	2	1	#NULL!	0	0		2	1	1	1	1	0	0	0	0	0	0	0	0	0	0	1	0	0	0	0	0	0	#NULL!	#NULL!	#NULL!	#NULL!
334	89	1	124.43	0	4	1	#NULL!	1	1	2	1	2	1	1	1	1	0	0	0	1	0	0	0	0	0	0	0	0	0	1	1	2	#NULL!	#NULL!	#NULL!	#NULL!
335	62	1	123.85	0	1	1	3	0	1	1	1	1	1	1	1	0	0	0	0	0	0	0	0	0	0	0	0	0	0	0	0	0	1	0	1	1
336	29	0	123.66	14	2	1	#NULL!	0	0		3	1	1	1	1	0	1	0	0	0	0	0	1	1	1	1	0	0	0	0	0	0	#NULL!	#NULL!	#NULL!	#NULL!
337	62	0	123.59	7	2	1	#NULL!	0	0		2	1	1	1	1	0	0	0	0	1	0	0	0	0	0	0	0	0	0	0	0	0	#NULL!	#NULL!	#NULL!	#NULL!
338	56	1	123.49	15	3	1	#NULL!	0	0		4	2	1	1	1	0	1	1	0	1	0	0	0	0	0	0	0	0	0	0	0	5	0	0	0	0
339	74	0	123.49	13	1	1	3	0	0		3	1	1	1	1	0	0	0	0	0	0	0	0	0	0	0	0	0	0	0	0	0	#NULL!	#NULL!	#NULL!	#NULL!
340	44	1	123.38	10	2	1	#NULL!	0	0		3	1	1	1	1	0	0	1	0	1	0	0	0	0	0	0	0	0	0	0	0	0	#NULL!	#NULL!	#NULL!	#NULL!
341	58	0	123.2	14	2	1	#NULL!	0	0		3	1	1	1	1	0	0	0	0	0	0	0	0	0	0	0	0	0	0	0	0	0	#NULL!	#NULL!	#NULL!	#NULL!
342	86	1	122.76	10	3	1	#NULL!	0	0		3	2	1	1	1	1	1	1	0	1	0	0	0	0	0	1	1	0	0	0	0	7	#NULL!	#NULL!	#NULL!	#NULL!
343	72	1	122.45	13	4	1	#NULL!	1	0		3	2	1	1	1	1	0	1	0	1	0	0	0	0	0	0	0	0	0	1	0	30	#NULL!	#NULL!	#NULL!	#NULL!
344	76	0	122.34	14	1	1	3	0	0		3	1	1	1	1	0	0	0	0	0	0	0	0	0	0	0	0	0	0	0	0	0	#NULL!	#NULL!	#NULL!	#NULL!
345	43	0	122.31	0	2	1	#NULL!	0	1	2	1	1	1	1	1	0	0	0	0	0	0	0	0	0	0	0	0	0	0	0	0	0	#NULL!	#NULL!	#NULL!	#NULL!
346	82	1	122.13	6	3	1	#NULL!	0	0		2	2	1	1	1	1	1	1	0	0	0	0	0	0	0	0	0	0	0	0	0	8	#NULL!	#NULL!	#NULL!	#NULL!
347	22	1	121.92	0	3	1	#NULL!	0	0		1	2	1	1	1	0	0	1	0	0	0	1	1	1	0	0	0	1	1	0	0	4	0	0	0	0
348	61	0	121.71	0	2	1	#NULL!	0	0		1	1	1	1	1	0	1	1	0	1	0	0	0	0	0	1	0	0	1	0	0	0	#NULL!	#NULL!	#NULL!	#NULL!
349	64	1	121.69	7	3	1	#NULL!	0	0		2	2	1	1	1	0	0	0	0	1	0	0	0	0	0	0	0	0	0	1	0	6	#NULL!	#NULL!	#NULL!	#NULL!
350	23	1	121.69	14	1	1	3	0	0		3	1	1	1	1	0	0	0	0	0	0	0	0	0	0	0	0	0	0	0	0	0	#NULL!	#NULL!	#NULL!	#NULL!
351	27	0	121.61	13	2	1	#NULL!	0	0		3	1	1	1	1	0	0	0	0	0	0	0	1	0	0	0	0	0	0	0	0	0	#NULL!	#NULL!	#NULL!	#NULL!
352	84	1	121.46	5	4	1	#NULL!	1	1	2	2	2	1	1	1	0	1	1	0	1	0	0	0	0	0	0	0	0	0	0	1	9	0	0	1	0
353	73	0	121.19	14	3	1	#NULL!	0	0		3	2	1	1	1	0	0	1	0	1	0	1	0	0	0	0	0	1	1	0	0	9	#NULL!	#NULL!	#NULL!	#NULL!
354	76	0	121.19	14	4	1	#NULL!	1	0		3	2	1	1	1	0	0	0	0	0	0	0	0	0	0	0	0	0	0	0	1	30	#NULL!	#NULL!	#NULL!	#NULL!
355	53	0	120.88	12	2	1	#NULL!	0	0		3	1	1	1	1	0	1	1	0	0	0	0	0	0	0	1	0	0	1	0	0	0	#NULL!	#NULL!	#NULL!	#NULL!
356	54	0	120.83	14	2	1	#NULL!	0	0		3	1	1	1	1	0	1	0	0	0	0	0	0	0	0	1	0	1	1	0	0	0	#NULL!	#NULL!	#NULL!	#NULL!
357	69	0	120.5	1	1	1	4	0	1	2	1	1	1	1	1	0	0	0	0	0	0	0	0	0	0	0	0	0	0	0	0	0	#NULL!	#NULL!	#NULL!	#NULL!
358	93	1	120.39	1	2	1	#NULL!	0	1	2	1	1	1	1	1	0	0	1	0	0	0	0	0	0	0	1	0	0	0	0	0	0	#NULL!	#NULL!	#NULL!	#NULL!
359	38	1	120.24	3	2	1	#NULL!	0	0		1	1	1	1	1	0	1	1	0	0	0	0	0	0	0	0	0	0	0	0	0	0	#NULL!	#NULL!	#NULL!	#NULL!
360	27	0	119.84	13	2	1	#NULL!	0	0		3	1	1	1	1	0	1	1	0	0	0	0	1	1	1	1	0	0	0	0	0	0	#NULL!	#NULL!	#NULL!	#NULL!
361	32	1	119.61	14	1	1	3	0	0		3	1	1	1	1	0	0	0	0	0	0	0	0	0	0	0	0	0	0	0	0	0	#NULL!	#NULL!	#NULL!	#NULL!
362	76	0	119.59	6	3	1	#NULL!	0	0		2	2	1	1	1	0	1	1	0	1	0	0	0	0	0	0	0	0	0	0	0	10	#NULL!	#NULL!	#NULL!	#NULL!
363	57	1	119.52	1	4	1	#NULL!	1	1	1	1	2	1	1	1	0	1	0	0	1	0	0	0	0	0	0	0	0	0	1	0	0	#NULL!	#NULL!	#NULL!	#NULL!
364	91	1	119.41	5	4	1	#NULL!	1	0		2	2	1	1	1	0	0	1	0	1	0	0	0	0	0	0	0	0	0	0	1	9	#NULL!	#NULL!	#NULL!	#NULL!
365	49	1	119.1	11	2	1	#NULL!	0	0		3	1	1	1	1	0	0	0	0	0	0	0	0	0	0	0	0	0	0	0	0	0	#NULL!	#NULL!	#NULL!	#NULL!
366	35	0	118.51	7	2	1	#NULL!	0	0		2	1	1	1	1	1	1	1	0	0	0	1	0	0	0	0	0	1	0	0	0	0	#NULL!	#NULL!	#NULL!	#NULL!
367	37	0	118.37	0	2	1	#NULL!	0	0		1	1	1	1	1	0	0	0	0	0	0	0	0	0	0	1	0	0	0	0	0	0	#NULL!	#NULL!	#NULL!	#NULL!
368	47	0	117.84	7	2	1	#NULL!	0	0		2	1	1	1	1	0	1	0	0	0	0	0	1	1	0	1	0	1	0	0	0	0	#NULL!	#NULL!	#NULL!	#NULL!
369	39	0	117.77	3	1	1	1	0	0		1	1	1	1	1	0	0	0	0	0	0	0	0	0	0	0	0	0	0	0	0	0	#NULL!	#NULL!	#NULL!	#NULL!
370	42	1	117.75	13	2	1	#NULL!	0	0		3	1	1	1	1	0	0	1	0	0	0	0	0	0	0	0	0	0	0	0	0	0	#NULL!	#NULL!	#NULL!	#NULL!
371	22	0	117.54	1	1	1	1	0	0		1	1	1	1	1	0	0	0	0	0	0	0	0	0	0	0	0	0	0	0	0	0	#NULL!	#NULL!	#NULL!	#NULL!
372	67	0	117.53	0	3	1	#NULL!	0	1	2	1	2	1	1	1	0	0	1	0	1	0	0	0	0	0	0	0	0	1	0	0	6	0	0	1	0
373	36	0	117.43	0	1	1	1	0	0		1	1	1	1	1	0	0	0	0	0	0	0	0	0	0	0	0	0	0	0	0	0	#NULL!	#NULL!	#NULL!	#NULL!
374	50	1	117.21	11	4	1	#NULL!	1	0		3	2	1	1	1	0	1	1	0	1	0	0	0	0	0	0	0	1	1	0	0	52	0	0	0	1
375	44	0	117.07	0	2	1	#NULL!	0	1	2	1	1	1	1	1	0	1	1	0	0	0	0	1	1	0	0	0	0	0	0	0	0	#NULL!	#NULL!	#NULL!	#NULL!
376	29	0	117.07	0	2	1	#NULL!	0	0		1	1	1	1	1	0	0	1	0	0	0	1	0	0	0	0	0	0	0	0	0	0	#NULL!	#NULL!	#NULL!	#NULL!
377	39	1	117.06	7	2	1	#NULL!	0	0		2	1	1	1	1	0	1	0	0	1	0	0	0	0	0	0	0	0	0	0	0	0	#NULL!	#NULL!	#NULL!	#NULL!
378	54	0	116.9	12	2	1	#NULL!	0	0		3	1	1	1	1	0	1	0	0	0	0	0	0	0	0	1	0	0	0	0	0	0	#NULL!	#NULL!	#NULL!	#NULL!
379	44	0	116.88	10	3	1	#NULL!	0	0		3	2	1	1	1	1	0	0	0	0	0	0	0	0	0	0	0	0	0	0	0	27	#NULL!	#NULL!	#NULL!	#NULL!
380	71	0	116.59	11	2	1	#NULL!	0	0		3	1	1	1	1	0	0	0	0	0	0	0	0	0	0	0	0	0	0	0	0	0	#NULL!	#NULL!	#NULL!	#NULL!
381	76	0	116.5	12	2	1	#NULL!	0	0		3	1	1	1	1	0	1	1	0	1	0	0	0	0	0	0	0	0	0	0	0	0	#NULL!	#NULL!	#NULL!	#NULL!
382	67	1	116.29	0	2	1	#NULL!	0	1	2	1	1	1	1	1	0	0	1	0	0	0	0	0	0	0	0	0	0	0	0	0	0	0	0	1	0
383	43	0	116.08	0	1	1	3	0	0		1	1	1	1	1	0	0	0	0	0	0	0	0	0	0	0	0	0	0	0	0	0	#NULL!	#NULL!	#NULL!	#NULL!
384	68	1	115.96	1	1	1	6	0	1	2	1	1	1	1	1	0	0	0	0	0	0	0	0	0	0	0	0	0	0	0	0	0	1	0	1	0
385	86	1	115.71	5	4	1	#NULL!	1	0		2	2	1	1	1	0	0	0	1	0	0	0	0	0	0	0	0	0	0	0	0	35	#NULL!	#NULL!	#NULL!	#NULL!
386	46	0	115.66	3	2	1	#NULL!	0	1	2	1	1	1	1	1	0	1	1	0	1	0	0	0	0	0	0	0	1	1	0	0	0	#NULL!	#NULL!	#NULL!	#NULL!
387	28	0	115.35	5	1	1	3	0	0		2	1	1	1	1	0	0	0	0	0	0	0	0	0	0	0	0	0	0	0	0	0	#NULL!	#NULL!	#NULL!	#NULL!
388	87	1	115.27	2	3	1	#NULL!	0	0		1	2	1	1	1	0	0	0	0	0	0	0	0	0	0	0	0	0	0	0	0	17	#NULL!	#NULL!	#NULL!	#NULL!
389	61	1	115.14	10	2	1	#NULL!	0	0		3	1	1	1	1	1	0	0	0	0	0	0	0	0	0	0	0	0	0	0	0	0	#NULL!	#NULL!	#NULL!	#NULL!
390	52	1	115.07	0	3	1	#NULL!	0	1	2	1	2	1	1	1	0	1	1	0	1	0	0	1	0	0	0	0	0	0	0	0	9	0	0	1	0
391	56	1	114.93	14	4	1	#NULL!	1	0		3	2	1	1	1	1	0	1	0	1	0	0	0	0	0	0	0	0	0	0	1	9	#NULL!	#NULL!	#NULL!	#NULL!
392	50	0	114.83	4	2	1	#NULL!	0	0		1	1	1	1	1	0	0	1	0	0	0	0	0	0	1	0	0	1	0	0	0	0	#NULL!	#NULL!	#NULL!	#NULL!
393	67	1	114.72	14	3	1	#NULL!	0	1	2	3	2	1	1	1	0	0	1	0	0	1	1	0	0	0	0	0	0	0	0	0	6	0	0	1	0
394	55	1	114.72	14	1	1	3	0	0		3	1	1	1	1	0	0	0	0	0	0	0	0	0	0	0	0	0	0	0	0	0	#NULL!	#NULL!	#NULL!	#NULL!
395	67	1	114.61	2	4	1	#NULL!	1	0		1	2	1	1	1	0	1	1	1	0	0	0	0	0	0	0	0	0	0	0	1	5	1	0	1	0
396	73	0	114.32	1	3	1	#NULL!	0	1	2	1	2	1	1	1	0	0	1	0	0	0	0	0	0	0	0	0	0	0	0	0	7	1	0	1	0
397	27	0	114.2	5	2	1	#NULL!	0	0		2	1	1	1	1	0	0	0	0	0	0	0	1	1	0	0	0	0	0	0	0	0	#NULL!	#NULL!	#NULL!	#NULL!
398	38	0	114	5	2	1	#NULL!	0	0		2	1	1	1	1	0	0	1	0	0	0	0	1	1	0	1	0	1	0	0	0	0	#NULL!	#NULL!	#NULL!	#NULL!
399	19	0	113.68	10	2	1	#NULL!	0	0		3	1	1	1	1	0	0	0	0	0	0	0	0	0	0	0	0	0	0	0	0	0	#NULL!	#NULL!	#NULL!	#NULL!
400	73	1	113.47	11	3	1	#NULL!	0	0		3	2	1	1	1	0	1	1	0	0	0	0	0	0	1	0	0	1	1	0	0	0	#NULL!	#NULL!	#NULL!	#NULL!
401	88	0	113.44	10	3	1	#NULL!	0	1	2	3	2	1	1	1	0	0	0	0	1	0	0	0	0	0	0	0	0	0	0	0	14	0	0	1	0
402	48	0	113.28	11	3	1	#NULL!	0	0		3	2	1	1	1	1	1	1	0	1	0	0	0	0	0	0	0	0	0	0	0	4	0	0	0	0
403	77	0	113.18	7	2	1	#NULL!	0	0		2	1	1	1	1	0	0	1	0	0	0	1	0	0	0	0	0	0	0	0	0	0	#NULL!	#NULL!	#NULL!	#NULL!
404	27	1	113.06	11	2	1	#NULL!	0	0		3	1	1	1	1	0	0	0	0	0	0	0	0	0	0	0	0	0	0	0	0	0	#NULL!	#NULL!	#NULL!	#NULL!
405	25	1	113.03	0	2	1	#NULL!	0	0		1	1	1	1	1	0	1	1	0	1	0	0	0	0	0	0	0	0	0	0	0	0	#NULL!	#NULL!	#NULL!	#NULL!
406	77	0	112.88	0	1	1	2	0	1	2	1	1	1	1	1	0	0	0	0	0	0	0	0	0	0	0	0	0	0	0	0	0	#NULL!	#NULL!	#NULL!	#NULL!
407	46	1	112.38	4	4	1	#NULL!	1	0		1	2	1	1	1	1	0	1	1	1	0	0	0	0	0	1	0	0	0	0	0	4	#NULL!	#NULL!	#NULL!	#NULL!
408	58	1	112.25	1	1	1	4	0	1	2	1	1	1	1	1	0	0	0	0	0	0	0	0	0	0	0	0	0	0	0	0	0	#NULL!	#NULL!	#NULL!	#NULL!
409	27	0	112.22	9	2	1	#NULL!	0	0		2	1	1	1	1	0	0	0	0	0	0	1	0	0	1	0	0	0	0	0	0	0	#NULL!	#NULL!	#NULL!	#NULL!
410	48	1	112.05	0	4	1	#NULL!	1	1	1	1	2	1	1	1	0	1	1	0	1	0	0	0	0	0	0	0	0	0	0	0	39	0	0	1	0
411	61	1	111.84	6	3	1	#NULL!	0	1	1	2	2	1	1	1	0	1	1	0	0	0	0	0	0	0	1	0	0	0	0	0	7	0	0	1	0
412	51	0	111.8	14	2	1	#NULL!	0	0		3	1	1	1	1	0	0	0	0	0	0	0	0	0	0	1	1	0	0	0	0	0	#NULL!	#NULL!	#NULL!	#NULL!
413	23	0	111.8	14	2	1	#NULL!	0	0		3	1	1	1	1	0	0	1	0	0	0	0	0	0	0	0	0	0	0	0	0	0	#NULL!	#NULL!	#NULL!	#NULL!
414	84	0	111.71	7	3	1	#NULL!	0	0		2	2	1	1	1	1	0	0	0	0	0	0	0	0	0	1	0	0	0	0	0	9	#NULL!	#NULL!	#NULL!	#NULL!
415	63	1	111.68	0	1	1	4	0	1	2	1	1	1	1	1	0	0	0	0	0	0	0	0	0	0	0	0	0	0	0	0	0	1	0	1	0
416	53	0	111.38	10	2	1	#NULL!	0	0		3	1	1	1	1	0	0	1	0	0	0	0	0	0	1	0	0	0	0	0	0	0	#NULL!	#NULL!	#NULL!	#NULL!
417	87	1	111.28	13	3	1	#NULL!	0	0		3	2	1	1	1	0	1	0	0	0	0	0	0	0	0	0	0	0	0	0	0	6	#NULL!	#NULL!	#NULL!	#NULL!
418	44	1	111.15	7	2	1	#NULL!	0	0		2	1	1	1	1	0	1	1	0	0	0	0	0	0	0	0	0	0	0	0	0	0	#NULL!	#NULL!	#NULL!	#NULL!
419	44	0	111.07	12	2	1	#NULL!	0	0		3	1	1	1	1	0	0	1	0	0	0	0	0	0	0	1	0	0	0	0	0	0	#NULL!	#NULL!	#NULL!	#NULL!
420	77	1	110.58	0	2	1	#NULL!	0	0		1	1	1	1	1	1	0	1	0	0	0	0	0	0	0	0	0	0	0	0	0	0	#NULL!	#NULL!	#NULL!	#NULL!
421	90	1	110.46	14	3	1	#NULL!	0	1	2	3	2	1	1	1	0	1	0	0	1	0	0	0	0	0	0	0	0	0	0	0	0	0	0	1	0
422	79	0	110.44	10	3	1	#NULL!	0	0		3	2	1	1	1	0	1	0	1	1	0	1	0	0	0	0	0	0	0	0	0	14	#NULL!	#NULL!	#NULL!	#NULL!
423	51	0	110.34	11	3	1	#NULL!	0	0		3	2	1	1	1	0	0	1	0	1	0	0	0	0	0	0	0	0	0	0	0	10	0	0	1	1
424	35	0	110.23	10	3	1	#NULL!	0	0		3	2	1	1	1	1	1	1	0	1	0	0	0	0	0	0	0	0	0	0	0	3	#NULL!	#NULL!	#NULL!	#NULL!
425	44	0	109.5	13	2	1	#NULL!	0	0		3	1	1	1	1	0	0	0	0	0	0	0	0	0	0	0	0	0	0	0	0	0	#NULL!	#NULL!	#NULL!	#NULL!
426	35	0	109.45	14	2	1	#NULL!	0	0		3	1	1	1	1	0	1	0	0	1	0	1	0	0	0	0	0	1	0	0	0	0	#NULL!	#NULL!	#NULL!	#NULL!
427	84	1	109.44	7	4	1	#NULL!	1	0		2	2	1	1	1	0	0	0	0	0	0	0	0	0	0	0	0	0	0	0	0	72	#NULL!	#NULL!	#NULL!	#NULL!
428	39	0	109.36	12	2	1	#NULL!	0	0		3	1	1	1	1	0	0	0	0	0	0	0	0	0	0	0	0	1	1	0	0	0	#NULL!	#NULL!	#NULL!	#NULL!
429	73	0	109.19	12	3	1	#NULL!	0	0		3	2	1	1	1	0	1	0	0	1	0	1	0	0	0	0	1	0	0	0	0	12	#NULL!	#NULL!	#NULL!	#NULL!
430	50	1	108.98	0	3	1	#NULL!	0	0		1	2	1	1	1	0	1	1	0	1	0	1	0	1	0	0	0	0	0	0	0	10	0	0	0	1
431	19	0	108.67	5	2	1	#NULL!	0	0		2	1	1	1	1	0	0	0	0	0	0	0	0	0	0	0	0	0	0	0	0	0	#NULL!	#NULL!	#NULL!	#NULL!
432	48	1	108.41	7	3	1	#NULL!	0	0		2	2	1	1	1	0	1	1	0	1	0	0	0	0	0	0	0	0	0	0	0	15	0	0	0	1
433	63	1	108.26	0	3	1	#NULL!	0	1	2	1	2	1	1	1	1	0	0	0	0	0	0	0	0	0	0	0	0	0	0	0	0	#NULL!	#NULL!	#NULL!	#NULL!
434	78	0	108.26	0	2	1	#NULL!	0	1	2	1	1	1	1	1	0	0	0	0	0	0	1	0	0	0	0	0	0	0	0	0	0	#NULL!	#NULL!	#NULL!	#NULL!
435	48	0	108.23	0	2	1	#NULL!	0	0		1	1	1	1	1	0	0	1	0	0	0	0	0	0	0	0	0	0	0	0	0	0	#NULL!	#NULL!	#NULL!	#NULL!
436	95	0	108.23	14	3	1	#NULL!	0	0		3	2	1	1	1	0	1	0	0	1	0	0	0	0	0	0	0	0	0	0	0	40	#NULL!	#NULL!	#NULL!	#NULL!
437	30	1	108.04	1	2	1	#NULL!	0	0		1	1	1	1	1	0	1	1	0	0	0	0	0	0	0	1	0	1	0	0	0	0	0	0	0	0
438	93	0	107.79	12	1	1	5	0	0		3	1	1	1	1	0	0	0	0	0	0	0	0	0	0	0	0	0	0	0	0	0	#NULL!	#NULL!	#NULL!	#NULL!
439	92	0	107.68	0	3	1	#NULL!	0	1	2	1	2	1	1	1	0	0	1	0	1	1	1	0	0	0	0	0	0	0	0	0	12	0	0	1	0
440	24	1	107.2	0	2	1	#NULL!	0	0		1	1	1	1	1	0	0	0	0	0	0	0	1	0	0	0	0	0	0	0	0	0	#NULL!	#NULL!	#NULL!	#NULL!
441	65	0	107.16	7	3	1	#NULL!	0	0		2	2	1	1	1	0	1	1	0	1	0	0	0	0	0	1	0	0	0	0	0	4	#NULL!	#NULL!	#NULL!	#NULL!
442	54	1	107.1	5	2	1	#NULL!	0	0		2	1	1	1	1	0	0	0	0	1	0	0	0	0	0	0	0	1	0	0	0	0	0	0	1	0
443	77	1	107	11	3	1	#NULL!	0	0		3	2	1	1	1	1	0	1	0	0	0	0	0	0	0	0	0	0	0	1	0	11	#NULL!	#NULL!	#NULL!	#NULL!
444	21	0	106.69	14	2	1	#NULL!	0	0		3	1	1	1	1	0	0	0	0	0	0	0	1	1	0	0	0	0	0	0	0	0	#NULL!	#NULL!	#NULL!	#NULL!
445	71	1	106.42	0	3	1	#NULL!	0	1	2	1	2	1	1	1	1	0	0	0	0	0	0	0	0	0	0	0	0	0	0	0	4	0	0	1	1
446	88	0	106.22	3	4	1	#NULL!	1	0		1	2	1	1	1	0	0	1	1	0	1	0	0	0	0	1	0	0	0	0	1	13	#NULL!	#NULL!	#NULL!	#NULL!
447	80	1	105.71	6	4	1	#NULL!	1	0		2	2	1	1	1	0	0	0	0	1	0	0	0	0	0	0	0	0	0	0	1	19	#NULL!	#NULL!	#NULL!	#NULL!
448	49	0	105.63	14	2	1	#NULL!	0	0		3	1	1	1	1	0	1	1	0	0	0	0	0	0	0	1	0	0	0	0	0	0	#NULL!	#NULL!	#NULL!	#NULL!
449	52	1	105.59	7	4	1	#NULL!	1	0		2	2	1	1	1	0	1	1	0	1	0	0	0	0	1	0	0	0	0	0	0	37	0	0	1	0
450	37	0	105.33	11	2	1	#NULL!	0	0		3	1	1	1	1	1	0	0	0	0	0	0	0	0	0	0	0	0	0	0	0	0	#NULL!	#NULL!	#NULL!	#NULL!
451	44	0	105.22	13	1	1	3	0	0		3	1	1	1	1	0	0	0	0	0	0	0	0	0	0	0	0	0	0	0	0	0	#NULL!	#NULL!	#NULL!	#NULL!
452	75	1	105.16	3	3	1	#NULL!	0	1	1	1	2	1	1	1	0	0	1	0	1	0	0	0	0	0	0	0	0	0	0	0	18	0	0	0	0
453	49	1	105.01	5	3	1	#NULL!	0	0		2	2	1	1	1	0	1	1	0	0	0	0	0	0	1	1	0	1	1	0	0	6	#NULL!	#NULL!	#NULL!	#NULL!
454	37	0	104.91	0	1	1	1	0	0		1	1	1	1	1	0	0	0	0	0	0	0	0	0	0	0	0	0	0	0	0	0	#NULL!	#NULL!	#NULL!	#NULL!
455	47	1	104.62	10	3	1	#NULL!	0	0		3	2	1	1	1	0	1	1	0	0	1	0	1	1	0	0	0	0	0	0	0	12	#NULL!	#NULL!	#NULL!	#NULL!
456	35	1	104.62	3	2	1	#NULL!	0	0		1	1	1	1	1	0	1	1	0	1	0	0	0	0	0	0	0	0	0	0	0	0	0	0	0	0
457	65	1	104.3	3	4	1	#NULL!	1	0		1	2	1	1	1	0	1	1	0	1	0	0	0	0	0	0	0	0	0	0	0	53	0	1	0	0
458	20	1	104.28	7	1	1	3	0	0		2	1	1	1	1	0	0	0	0	0	0	0	0	0	0	0	0	0	0	0	0	0	#NULL!	#NULL!	#NULL!	#NULL!
459	44	0	103.66	13	2	1	#NULL!	0	0		3	1	1	1	1	0	0	0	0	1	0	0	0	0	0	1	0	0	0	0	0	0	#NULL!	#NULL!	#NULL!	#NULL!
460	46	0	103.54	7	3	1	#NULL!	0	0		2	2	1	1	1	0	0	1	0	1	0	0	0	0	0	0	0	0	0	0	0	11	#NULL!	#NULL!	#NULL!	#NULL!
461	87	0	103.54	1	1	1	6	0	1	2	1	1	1	1	1	0	0	0	0	0	0	0	0	0	0	0	0	0	0	0	0	0	0	0	1	1
462	41	0	103.13	7	2	1	#NULL!	0	0		2	1	1	1	1	0	0	0	0	0	0	0	0	0	0	1	0	0	0	0	0	0	#NULL!	#NULL!	#NULL!	#NULL!
463	30	0	103.07	9	2	1	#NULL!	0	0		2	1	1	1	1	0	1	1	1	0	0	0	0	0	0	0	0	0	0	0	0	0	#NULL!	#NULL!	#NULL!	#NULL!
464	54	1	103.03	14	2	1	#NULL!	0	0		3	1	1	1	1	0	0	1	0	0	0	0	0	0	0	0	0	0	0	0	0	0	#NULL!	#NULL!	#NULL!	#NULL!
465	58	0	102.93	8	3	1	#NULL!	0	0		2	2	1	1	1	0	0	0	0	1	0	0	0	0	0	0	0	0	0	0	0	3	#NULL!	#NULL!	#NULL!	#NULL!
466	49	1	102.92	9	3	1	#NULL!	0	0		2	2	1	1	1	0	1	1	0	1	0	0	0	0	0	0	0	0	0	0	0	13	0	0	0	0
467	59	1	102.82	12	3	1	#NULL!	0	0		3	2	1	1	1	0	1	1	0	1	0	0	0	0	0	0	0	0	0	0	0	6	#NULL!	#NULL!	#NULL!	#NULL!
468	84	0	102.78	9	3	1	#NULL!	0	1	2	2	2	1	1	1	1	0	0	0	0	0	0	0	0	0	0	0	0	0	1	0	11	1	0	1	0
469	25	1	102.6	10	4	1	#NULL!	1	0		3	2	1	1	1	0	1	0	0	0	0	0	0	0	0	1	0	0	0	0	0	11	0	0	0	1
470	72	1	102.51	10	2	1	#NULL!	0	0		3	1	1	1	1	0	0	0	0	0	0	0	0	0	0	0	0	0	0	0	0	0	#NULL!	#NULL!	#NULL!	#NULL!
471	36	0	102.34	5	4	1	#NULL!	1	0		2	2	1	1	1	1	1	1	0	0	0	0	0	0	0	0	0	0	0	0	0	32	0	1	0	1
472	57	1	102.09	11	2	1	#NULL!	0	0		3	1	1	1	1	0	0	1	0	1	0	0	0	0	0	0	0	0	0	0	0	0	#NULL!	#NULL!	#NULL!	#NULL!
473	61	0	101.97	13	2	1	#NULL!	0	0		3	1	1	1	1	0	0	0	0	0	0	0	0	0	0	0	0	0	0	0	0	0	#NULL!	#NULL!	#NULL!	#NULL!
474	84	0	101.67	14	2	1	#NULL!	0	0		3	1	1	1	1	0	0	1	0	0	0	0	0	0	0	0	1	0	0	0	0	0	#NULL!	#NULL!	#NULL!	#NULL!
475	57	0	101.5	11	3	1	#NULL!	0	0		3	2	1	1	1	0	1	1	0	1	0	0	0	0	0	0	0	0	0	0	0	60	0	1	0	0
476	72	0	101.36	0	2	1	#NULL!	0	0		1	1	1	1	1	0	1	1	0	1	0	0	0	0	0	0	0	0	0	0	0	0	#NULL!	#NULL!	#NULL!	#NULL!
477	48	0	101.28	14	2	1	#NULL!	0	0		3	1	1	1	1	0	1	0	0	0	0	0	1	0	0	1	0	1	0	0	0	0	#NULL!	#NULL!	#NULL!	#NULL!
478	82	0	101.19	0	1	1	2	0	1	2	1	1	1	1	1	0	0	0	0	0	0	0	0	0	0	0	0	0	0	0	0	0	#NULL!	#NULL!	#NULL!	#NULL!
479	38	1	101.05	7	2	1	#NULL!	0	1	1	2	1	1	1	1	0	1	1	0	0	0	0	0	0	0	0	0	0	0	0	0	0	#NULL!	#NULL!	#NULL!	#NULL!
480	38	0	100.94	12	2	1	#NULL!	0	0		3	1	1	1	1	0	1	0	0	0	0	0	1	0	0	0	0	0	0	0	0	0	#NULL!	#NULL!	#NULL!	#NULL!
481	57	0	100.79	0	2	1	#NULL!	0	1	2	1	1	1	1	1	0	0	0	0	0	0	0	0	0	0	1	0	0	0	0	0	0	#NULL!	#NULL!	#NULL!	#NULL!
482	42	0	100.72	14	2	1	#NULL!	0	0		3	1	1	1	1	0	1	0	0	0	0	0	0	0	0	1	0	1	0	0	0	0	#NULL!	#NULL!	#NULL!	#NULL!
483	86	1	99.93	14	3	1	#NULL!	0	0		3	2	1	1	1	1	1	0	0	1	0	0	0	0	0	0	0	0	0	0	0	15	#NULL!	#NULL!	#NULL!	#NULL!
484	27	0	99.9	8	2	1	#NULL!	0	0		2	1	1	1	1	0	0	1	0	0	0	0	0	0	0	1	0	0	0	0	0	0	#NULL!	#NULL!	#NULL!	#NULL!
485	87	0	99.9	2	4	1	#NULL!	1	0		1	2	1	1	1	0	0	0	0	0	0	1	0	0	0	0	0	0	0	0	0	7	#NULL!	#NULL!	#NULL!	#NULL!
486	73	1	99.62	0	2	1	#NULL!	0	1	2	1	1	1	1	1	0	0	1	0	0	0	0	0	0	0	0	0	0	0	0	0	0	0	0	1	0
487	71	0	99.57	14	4	1	#NULL!	1	0		3	2	1	1	1	1	1	0	0	1	0	1	0	1	0	0	0	0	0	1	0	10	#NULL!	#NULL!	#NULL!	#NULL!
488	69	1	99.38	0	3	1	#NULL!	0	0		1	2	1	1	1	0	1	0	0	0	0	0	0	0	0	0	0	0	0	0	0	4	0	0	0	#NULL!
489	43	0	99.38	0	1	1	3	0	0		1	1	1	1	1	0	0	0	0	0	0	0	0	0	0	0	0	0	0	0	0	0	#NULL!	#NULL!	#NULL!	1
490	32	0	99.27	14	2	1	#NULL!	0	0		3	1	1	1	1	0	1	0	0	0	0	0	0	0	0	0	0	0	0	0	0	0	#NULL!	#NULL!	#NULL!	#NULL!
491	58	1	98.96	7	3	1	#NULL!	0	1	1	2	2	1	1	1	0	1	1	0	0	0	0	0	0	0	0	0	0	0	0	0	7	0	0	1	1
492	55	1	98.85	4	3	1	#NULL!	0	0		1	2	1	1	1	0	1	1	0	0	0	0	0	0	1	0	0	0	0	0	0	15	#NULL!	#NULL!	#NULL!	#NULL!
493	49	1	98.85	0	2	1	#NULL!	0	0		1	1	1	1	1	0	0	0	0	0	0	0	0	0	0	0	0	0	0	0	0	0	0	0	1	0
494	53	1	98.83	7	2	1	#NULL!	0	0		2	1	1	1	1	0	0	1	0	0	0	0	0	0	0	1	0	0	0	0	0	0	#NULL!	#NULL!	#NULL!	#NULL!
495	89	0	98.67	0	1	1	3	0	1	2	1	1	1	1	1	0	0	0	0	0	0	0	0	0	0	0	0	0	0	0	0	0	#NULL!	#NULL!	#NULL!	#NULL!
496	59	1	98.54	13	3	1	#NULL!	0	0		3	2	1	1	1	0	0	1	0	1	0	1	0	0	0	0	0	1	1	0	0	9	#NULL!	#NULL!	#NULL!	#NULL!
497	25	1	98.52	1	2	1	#NULL!	0	0		1	1	1	1	1	0	0	0	0	0	0	0	1	1	0	0	0	0	0	0	0	0	#NULL!	#NULL!	#NULL!	#NULL!
498	23	0	98.37	11	2	1	#NULL!	0	0		3	1	1	1	1	0	0	0	0	0	0	0	0	0	0	0	0	0	0	0	0	0	#NULL!	#NULL!	#NULL!	#NULL!
499	75	1	98.28	0	4	1	#NULL!	1	0		1	2	1	1	1	0	0	1	0	0	0	0	0	0	0	0	0	0	0	0	1	8	1	0	1	0
500	45	0	97.81	1	2	1	#NULL!	0	0		1	1	1	1	1	0	0	0	0	0	0	0	1	1	0	0	0	0	0	0	0	0	#NULL!	#NULL!	#NULL!	#NULL!
501	78	0	97.73	5	3	1	#NULL!	0	1	2	2	2	1	1	1	0	0	0	0	0	1	0	0	0	0	0	0	0	0	0	0	8	0	0	0	1
502	90	1	97.69	8	3	1	#NULL!	0	0		2	2	1	1	1	1	1	1	0	0	0	0	0	0	0	0	0	1	1	0	0	12	#NULL!	#NULL!	#NULL!	#NULL!
503	59	1	97.48	7	4	1	#NULL!	1	0		2	2	1	1	1	0	0	1	0	1	0	0	0	0	0	0	0	0	0	0	0	134	0	0	0	0
504	73	0	97.29	7	3	1	#NULL!	0	0		2	2	1	1	1	0	0	1	0	0	0	0	0	0	0	0	0	0	0	0	0	40	#NULL!	#NULL!	#NULL!	#NULL!
505	36	1	96.76	0	2	1	#NULL!	0	0		1	1	1	1	1	0	0	1	0	0	0	0	0	0	0	0	0	0	0	0	0	0	0	0	0	0
506	88	0	96.76	1	1	1	5	0	1	1	1	1	1	1	1	0	0	0	0	0	0	0	0	0	0	0	0	0	0	0	0	0	#NULL!	#NULL!	#NULL!	#NULL!
507	93	0	96.72	2	1	1	6	0	1	2	1	1	1	1	1	0	0	0	0	0	0	0	0	0	0	0	0	0	0	0	0	0	#NULL!	#NULL!	#NULL!	#NULL!
508	45	0	96.24	14	2	1	#NULL!	0	1	2	3	1	1	1	1	0	0	0	0	0	0	0	0	0	0	0	0	0	0	0	0	0	#NULL!	#NULL!	#NULL!	#NULL!
509	67	0	96.14	0	2	1	#NULL!	0	1	2	1	1	1	1	1	0	0	0	0	0	0	0	0	0	0	0	0	0	0	0	0	0	0	1	1	0
510	42	1	96.04	9	3	1	#NULL!	0	0		2	2	1	1	1	0	0	1	0	0	0	1	0	0	1	0	0	0	0	0	0	8	0	0	0	1
511	24	0	96	13	2	1	#NULL!	0	0		3	1	1	1	1	0	1	0	0	1	0	0	1	1	0	0	0	0	0	0	0	0	#NULL!	#NULL!	#NULL!	#NULL!
512	34	1	95.93	14	1	1	3	0	0		3	1	1	1	1	0	0	0	0	0	0	0	0	0	0	0	0	0	0	0	0	0	#NULL!	#NULL!	#NULL!	#NULL!
513	27	0	94.99	3	2	1	#NULL!	0	1	2	1	1	1	1	1	0	0	0	0	0	0	0	0	0	0	1	0	0	0	0	0	0	#NULL!	#NULL!	#NULL!	#NULL!
514	49	1	94.88	7	3	1	#NULL!	0	0		2	2	1	1	1	0	1	1	0	1	0	0	0	0	0	0	0	1	1	0	0	6	0	0	1	1
515	45	1	94.88	11	2	1	#NULL!	0	0		3	1	1	1	1	1	0	0	0	1	0	0	0	0	0	0	0	0	0	0	0	0	#NULL!	#NULL!	#NULL!	#NULL!
516	63	0	94.78	0	2	1	#NULL!	0	1	2	1	1	1	1	1	0	0	1	0	0	0	1	0	0	0	0	0	0	0	0	0	0	1	0	1	0
517	51	1	94.69	10	3	1	#NULL!	0	1	1	3	2	1	1	1	0	1	1	0	1	0	0	0	0	0	0	0	0	0	0	0	6	0	0	0	0
518	26	0	94.37	12	2	1	#NULL!	0	1	2	3	1	1	1	1	0	0	0	0	0	0	0	0	0	1	1	0	0	0	0	0	0	#NULL!	#NULL!	#NULL!	#NULL!
519	24	1	94.35	0	3	1	#NULL!	0	0		1	2	1	1	1	1	0	0	0	0	0	0	0	0	0	0	0	0	0	0	0	5	0	0	0	1
520	89	1	93.98	1	3	1	#NULL!	0	0		1	2	1	1	1	0	0	0	0	1	0	0	0	0	0	0	0	0	0	0	0	16	#NULL!	#NULL!	#NULL!	#NULL!
521	33	0	93.74	6	4	1	#NULL!	1	0		2	2	1	1	1	0	1	0	0	1	0	0	0	0	0	1	0	0	0	0	0	14	0	0	0	0
522	68	0	93.22	14	2	1	#NULL!	0	0		3	1	1	1	1	0	1	0	0	0	0	0	0	0	1	0	0	0	0	0	0	0	#NULL!	#NULL!	#NULL!	#NULL!
523	46	0	92.9	6	2	1	#NULL!	0	0		2	1	1	1	1	0	0	0	0	0	0	1	0	0	0	1	0	0	0	0	0	0	#NULL!	#NULL!	#NULL!	#NULL!
524	41	0	92.74	13	2	1	#NULL!	0	1	2	3	1	1	1	1	0	0	0	0	0	0	0	0	0	0	0	0	0	0	0	0	0	#NULL!	#NULL!	#NULL!	#NULL!
525	73	1	92.72	0	2	1	#NULL!	0	0		1	1	1	1	1	0	0	0	0	0	0	0	0	0	0	1	0	0	0	0	0	0	#NULL!	#NULL!	#NULL!	#NULL!
526	53	0	92.59	0	2	1	#NULL!	0	0		1	1	1	1	1	0	0	0	0	0	0	0	0	0	0	1	0	0	0	0	0	0	#NULL!	#NULL!	#NULL!	#NULL!
527	55	1	92.59	5	1	1	3	0	1	2	2	1	1	1	1	0	0	0	0	0	0	0	0	0	0	0	0	0	0	0	0	0	#NULL!	#NULL!	#NULL!	#NULL!
528	89	1	92.38	11	3	1	#NULL!	0	0		3	2	1	1	1	0	1	0	0	1	0	0	0	0	0	0	0	0	0	0	0	50	#NULL!	#NULL!	#NULL!	#NULL!
529	69	0	91.45	1	1	1	2	0	1	1	1	1	1	1	1	0	0	0	0	0	0	0	0	0	0	0	0	0	0	0	0	0	#NULL!	#NULL!	#NULL!	#NULL!
530	52	1	90.19	10	3	1	#NULL!	0	0		3	2	1	1	1	0	1	0	0	1	0	0	0	0	0	0	0	0	0	0	0	7	0	0	1	0
531	53	1	90.01	10	4	1	#NULL!	1	0		3	2	1	1	1	0	1	1	0	1	0	0	0	0	0	0	0	0	0	0	0	54	1	0	0	0
532	76	1	90.01	7	3	1	#NULL!	0	0		2	2	1	1	1	0	1	1	0	0	0	0	0	0	0	0	1	0	0	0	0	8	#NULL!	#NULL!	#NULL!	#NULL!
533	28	0	89.46	1	2	1	#NULL!	0	0		1	1	1	1	1	0	0	0	0	0	0	0	0	0	0	1	0	0	0	0	0	0	#NULL!	#NULL!	#NULL!	#NULL!
534	73	0	89.11	12	2	1	#NULL!	0	1	1	3	1	1	1	1	1	0	1	0	1	0	0	0	0	0	0	0	0	0	0	0	0	1	0	1	0
535	41	0	88.92	3	2	1	#NULL!	0	0		1	1	1	1	1	0	0	1	0	0	0	0	0	0	0	0	0	0	0	0	0	0	#NULL!	#NULL!	#NULL!	#NULL!
536	75	0	88.49	0	1	1	2	0	1	2	1	1	1	1	1	0	0	0	0	0	0	0	0	0	0	0	0	0	0	0	0	0	#NULL!	#NULL!	#NULL!	#NULL!
537	83	0	88.42	11	3	1	#NULL!	0	0		3	2	1	1	1	0	1	1	0	0	0	0	0	0	0	0	0	0	0	0	0	17	#NULL!	#NULL!	#NULL!	#NULL!
538	87	1	88.42	9	3	1	#NULL!	0	0		2	2	1	1	1	0	0	0	0	1	0	0	0	0	0	0	0	0	0	0	0	11	#NULL!	#NULL!	#NULL!	#NULL!
539	63	1	87.67	0	1	1	3	0	1	2	1	1	1	1	1	0	0	0	0	0	0	0	0	0	0	0	0	0	0	0	0	0	0	0	0	0
540	63	0	87.51	0	2	1	#NULL!	0	0		1	1	1	1	1	0	1	1	0	0	0	0	0	0	0	0	1	0	0	0	0	0	#NULL!	#NULL!	#NULL!	#NULL!
541	87	1	87.5	12	3	1	#NULL!	0	0		3	2	1	1	1	0	1	1	0	1	0	1	0	0	0	0	0	1	0	0	0	6	#NULL!	#NULL!	#NULL!	#NULL!
542	68	0	87.5	0	4	1	4	1	0		1	2	1	1	1	0	0	0	0	0	1	0	0	0	0	0	0	0	0	0	0	6	#NULL!	#NULL!	#NULL!	#NULL!
543	80	0	87.48	10	4	1	#NULL!	1	0		3	2	1	1	1	0	0	1	0	1	0	1	0	0	0	0	0	0	0	0	0	38	#NULL!	#NULL!	#NULL!	#NULL!
544	83	0	87.11	0	3	1	#NULL!	0	1	1	1	2	1	1	1	0	0	1	0	1	0	0	0	0	0	0	0	0	0	0	0	30	1	0	1	1
545	51	1	86.4	0	2	1	#NULL!	0	0		1	1	1	1	1	0	0	1	0	0	0	0	0	0	0	0	0	0	0	0	0	0	#NULL!	#NULL!	#NULL!	#NULL!
546	86	1	86.4	13	3	1	#NULL!	0	0		3	2	1	1	1	0	0	0	0	0	0	0	0	0	0	0	0	0	0	0	0	20	#NULL!	#NULL!	#NULL!	#NULL!
547	73	1	86.18	3	2	1	#NULL!	0	1	2	1	1	1	1	1	0	0	1	0	0	0	1	0	0	0	0	0	0	0	0	0	0	1	1	1	0
548	84	0	86.04	2	3	1	#NULL!	0	0		1	2	1	1	1	0	0	1	0	0	0	0	0	0	0	0	0	0	0	0	0	0	#NULL!	#NULL!	#NULL!	#NULL!
549	67	1	86.01	7	3	1	#NULL!	0	0		2	2	1	1	1	0	1	0	0	0	0	0	1	1	0	0	1	0	0	0	0	6	1	0	1	0
550	61	1	85.95	13	3	1	#NULL!	0	1	2	3	2	1	1	1	1	1	1	0	1	0	0	0	0	1	0	1	1	1	0	0	3	0	1	1	1
551	73	0	85.74	0	4	1	#NULL!	1	1	1	1	2	1	1	1	0	1	0	0	1	0	0	0	0	0	0	0	0	0	0	0	0	1	0	1	0
552	55	1	85.68	0	3	1	#NULL!	0	0		1	2	1	1	1	0	0	0	0	1	0	1	0	0	0	0	0	0	0	0	0	9	0	0	1	1
553	30	1	85.6	2	3	1	#NULL!	0	0		1	2	1	1	1	1	1	1	0	1	0	1	0	0	0	1	0	0	0	0	0	10	0	0	0	0
554	38	1	85.49	14	2	1	#NULL!	0	0		3	1	1	1	1	0	0	0	0	0	0	0	0	0	0	0	0	0	0	0	0	0	#NULL!	#NULL!	#NULL!	#NULL!
555	27	1	85.28	14	2	1	#NULL!	0	0		3	1	1	1	1	0	0	0	0	0	0	0	0	0	0	0	0	0	0	0	0	0	#NULL!	#NULL!	#NULL!	#NULL!
556	89	1	84.42	2	4	1	#NULL!	1	0		1	2	1	1	1	0	1	1	0	1	0	0	0	0	0	0	0	0	0	0	1	9	#NULL!	#NULL!	#NULL!	#NULL!
557	57	1	84.24	0	2	1	#NULL!	0	0		1	1	1	1	1	0	0	0	0	0	0	0	0	0	0	0	0	0	0	0	0	0	#NULL!	#NULL!	#NULL!	#NULL!
558	83	0	84.16	0	2	1	#NULL!	0	1	2	1	1	1	1	1	0	1	0	0	0	0	0	0	0	0	0	0	0	0	0	0	0	#NULL!	#NULL!	#NULL!	#NULL!
559	36	0	83.82	0	1	1	1	0	0		1	1	1	1	1	0	0	0	0	0	0	0	0	0	0	0	0	0	0	0	0	0	#NULL!	#NULL!	#NULL!	#NULL!
560	56	0	83.51	0	2	1	#NULL!	0	1	1	1	1	1	1	1	0	0	0	0	0	0	1	0	0	0	0	0	0	1	0	0	0	#NULL!	#NULL!	#NULL!	#NULL!
561	45	1	83.34	4	3	1	#NULL!	0	0		1	2	1	1	1	1	1	1	0	0	0	0	0	0	0	0	0	0	0	0	0	10	#NULL!	#NULL!	#NULL!	#NULL!
562	77	1	82.96	8	3	1	#NULL!	0	1	1	2	2	1	1	1	0	0	1	0	0	0	0	0	0	0	0	0	0	0	0	0	15	1	0	1	0
563	40	1	82.77	11	2	1	#NULL!	0	0		3	1	1	1	1	0	0	1	0	0	0	0	0	0	0	0	0	0	0	0	0	0	#NULL!	#NULL!	#NULL!	#NULL!
564	75	1	82.68	0	3	1	#NULL!	0	1	2	1	2	1	1	1	0	0	0	0	0	0	0	0	0	0	0	0	0	0	0	0	32	1	0	1	0
565	85	1	82.67	0	3	1	#NULL!	0	0		1	2	1	1	1	0	0	0	0	0	0	0	0	0	0	0	0	0	0	0	0	10	#NULL!	#NULL!	#NULL!	#NULL!
566	29	0	82.67	0	1	1	3	0	0		1	1	1	1	1	0	0	0	0	0	0	0	0	0	0	0	0	0	0	0	0	0	#NULL!	#NULL!	#NULL!	#NULL!
567	68	1	82.65	7	3	1	#NULL!	0	0		2	2	1	1	1	0	0	1	0	0	0	0	0	0	0	0	0	0	0	0	0	4	0	0	0	1
568	81	1	82.49	11	3	1	#NULL!	0	1	2	3	2	1	1	1	1	1	0	0	0	0	0	0	0	0	0	0	0	0	0	0	5	0	0	1	1
569	58	1	82.42	7	3	1	#NULL!	0	0		2	2	1	1	1	1	1	1	0	0	0	0	0	0	0	0	0	0	0	0	0	5	0	0	0	0
570	21	1	82.39	14	2	1	#NULL!	0	0		3	1	1	1	1	0	1	0	0	0	0	0	0	0	1	0	0	0	0	0	0	0	#NULL!	#NULL!	#NULL!	#NULL!
571	23	1	81.84	5	1	1	3	0	0		2	1	1	1	1	0	0	0	0	0	0	0	0	0	0	0	0	0	0	0	0	0	#NULL!	#NULL!	#NULL!	#NULL!
572	56	0	81.73	13	2	1	#NULL!	0	0		3	1	1	1	1	0	0	1	0	0	0	0	0	0	0	0	0	0	0	0	0	0	#NULL!	#NULL!	#NULL!	#NULL!
573	84	1	80.06	0	3	1	#NULL!	0	1	2	1	2	1	1	1	0	0	0	0	1	0	0	0	0	0	0	0	0	0	0	0	3	#NULL!	#NULL!	#NULL!	#NULL!
574	73	1	79.5	5	3	1	#NULL!	0	0		2	2	1	1	1	0	1	1	0	1	1	0	0	0	0	1	0	0	0	0	0	8	1	0	1	0
575	72	1	78.88	11	3	1	#NULL!	0	1	1	3	2	1	1	1	0	1	1	0	1	0	0	0	0	0	0	0	0	0	0	0	4	0	0	0	0
576	93	0	78.66	0	2	1	#NULL!	0	0		1	1	1	1	1	0	0	0	0	0	1	0	0	0	0	0	1	0	0	0	0	0	0	0	1	0
577	51	0	78.65	2	4	1	#NULL!	1	1	1	1	2	1	1	1	1	1	1	0	0	0	1	0	0	0	0	0	0	0	0	0	18	#NULL!	#NULL!	#NULL!	#NULL!
578	20	0	78.39	9	2	1	#NULL!	0	0		2	1	1	1	1	0	1	1	0	0	0	0	0	0	0	1	0	0	0	0	0	0	#NULL!	#NULL!	#NULL!	#NULL!
579	77	0	78.29	9	1	1	5	0	1	1	2	1	1	1	1	0	0	0	0	0	0	0	0	0	0	0	0	0	0	0	0	0	0	0	1	0
580	90	0	77.98	11	4	1	#NULL!	1	0		3	2	1	1	1	0	0	1	0	1	1	1	0	0	0	0	0	0	0	0	0	4	#NULL!	#NULL!	#NULL!	#NULL!
581	45	0	77.75	8	1	1	3	0	0		2	1	1	1	1	0	0	0	0	0	0	0	0	0	0	0	0	0	0	0	0	0	#NULL!	#NULL!	#NULL!	#NULL!
582	77	1	77.67	5	4	1	#NULL!	1	0		2	2	1	1	1	0	0	1	0	1	0	0	0	0	0	0	0	0	0	0	1	5	#NULL!	#NULL!	#NULL!	#NULL!
583	37	1	76.72	0	1	1	6	0	0		1	1	1	1	1	0	0	0	0	0	0	0	0	0	0	0	0	0	0	0	0	0	#NULL!	#NULL!	#NULL!	#NULL!
584	54	0	76.41	3	2	1	#NULL!	0	0		1	1	1	1	1	0	0	0	0	0	0	1	0	0	0	1	0	0	1	0	0	0	#NULL!	#NULL!	#NULL!	#NULL!
585	70	1	75.76	0	4	1	#NULL!	1	0		1	2	1	1	1	0	0	0	0	1	0	0	0	0	0	0	0	0	0	0	1	17	#NULL!	#NULL!	#NULL!	#NULL!
586	30	0	75.47	1	1	1	3	0	0		1	1	1	1	1	0	0	0	0	0	0	0	0	0	0	0	0	0	0	0	0	0	#NULL!	#NULL!	#NULL!	#NULL!
587	92	1	75.42	8	3	1	#NULL!	0	1	2	2	2	1	1	1	0	1	1	0	1	0	0	0	0	0	0	0	0	0	0	0	6	0	0	1	0
588	14	0	75.4	10	2	1	#NULL!	0	0		3	1	1	1	1	1	0	0	0	1	0	0	0	0	0	0	0	0	0	0	0	0	#NULL!	#NULL!	#NULL!	#NULL!
589	41	0	75.37	6	1	1	3	0	0		2	1	1	1	1	0	0	0	0	0	0	0	0	0	0	0	0	0	0	0	0	0	#NULL!	#NULL!	#NULL!	#NULL!
590	86	1	75.1	8	4	1	#NULL!	1	1	2	2	2	1	1	1	0	1	1	0	1	0	0	0	0	0	0	0	0	0	0	1	3	#NULL!	#NULL!	#NULL!	#NULL!
591	87	0	75.04	14	1	1	2	0	0		3	1	1	1	1	0	0	0	0	0	0	0	0	0	0	0	0	0	0	0	0	0	#NULL!	#NULL!	#NULL!	#NULL!
592	78	1	74.95	3	3	1	#NULL!	0	0		1	2	1	1	1	1	0	1	0	1	0	0	0	0	0	0	0	0	0	0	0	9	#NULL!	#NULL!	#NULL!	#NULL!
593	48	1	74.92	0	2	1	#NULL!	0	1	1	1	1	1	1	1	0	0	1	0	0	0	0	0	0	0	0	0	0	0	0	0	0	0	0	0	0
594	86	1	74.5	10	3	1	#NULL!	0	0		3	2	1	1	1	1	0	1	0	0	0	0	0	0	0	0	0	0	0	1	0	13	#NULL!	#NULL!	#NULL!	#NULL!
595	85	1	74.01	13	3	1	#NULL!	0	1	2	3	2	1	1	1	0	0	0	0	0	0	0	0	0	0	0	0	0	0	0	0	1	#NULL!	#NULL!	#NULL!	#NULL!
596	86	1	73.33	0	2	1	#NULL!	0	1	2	1	1	1	1	1	0	0	0	0	0	0	0	0	0	0	0	0	0	0	0	0	0	0	0	1	0
597	75	1	73.22	0	2	1	#NULL!	0	1	2	1	1	1	1	1	0	1	1	0	0	0	0	0	0	0	1	0	0	0	0	0	0	#NULL!	#NULL!	#NULL!	#NULL!
598	76	1	72.82	0	4	1	#NULL!	1	1	2	1	2	1	1	1	0	0	0	0	1	0	0	0	0	0	0	0	0	0	0	0	0	1	0	1	0
599	90	1	72.65	9	3	1	#NULL!	0	0		2	2	1	1	1	1	1	1	0	1	0	0	0	0	0	0	0	0	0	0	0	12	#NULL!	#NULL!	#NULL!	#NULL!
600	22	0	72.61	0	1	1	1	0	0		1	1	1	1	1	0	0	0	0	0	0	0	0	0	0	0	0	0	0	0	0	0	0	0	0	0
601	36	0	72.24	5	2	1	#NULL!	0	0		2	1	1	1	1	0	0	0	0	0	0	0	0	0	0	0	0	0	0	0	0	0	#NULL!	#NULL!	#NULL!	#NULL!
602	94	0	71.6	1	4	1	#NULL!	1	1	2	1	2	1	1	1	0	0	1	0	1	0	0	0	0	0	0	0	0	0	0	1	12	1	0	1	0
603	21	0	71.31	0	1	1	3	0	0		1	1	1	1	1	0	0	0	0	0	0	0	0	0	0	0	0	0	0	0	0	0	#NULL!	#NULL!	#NULL!	#NULL!
604	39	0	71.19	1	1	1	1	0	0		1	1	1	1	1	0	0	0	0	0	0	0	0	0	0	0	0	0	0	0	0	0	#NULL!	#NULL!	#NULL!	#NULL!
605	54	0	70.67	6	2	1	#NULL!	0	0		2	1	1	1	1	0	0	0	0	0	0	0	0	0	0	0	0	0	0	0	0	0	#NULL!	#NULL!	#NULL!	#NULL!
606	63	1	70.54	5	3	1	#NULL!	0	1	1	2	2	1	1	1	0	1	1	0	1	0	0	0	0	0	0	0	0	0	0	0	13	1	0	1	0
607	82	0	70.3	7	3	1	#NULL!	0	0		2	2	1	1	1	0	1	0	0	1	0	0	0	0	0	1	0	0	0	0	0	6	0	0	1	0
608	53	0	70.23	10	1	1	3	0	0		3	1	1	1	1	0	0	0	0	0	0	0	0	0	0	0	0	0	0	0	0	0	#NULL!	#NULL!	#NULL!	#NULL!
609	38	0	70.15	2	2	1	#NULL!	0	0		1	1	1	1	1	0	0	1	0	0	0	0	0	0	0	1	0	1	0	0	0	0	#NULL!	#NULL!	#NULL!	#NULL!
610	84	0	70.08	7	3	1	#NULL!	0	0		2	2	1	1	1	0	1	1	0	1	1	0	0	0	0	0	0	0	0	0	0	14	#NULL!	#NULL!	#NULL!	#NULL!
611	90	0	68.71	4	3	1	#NULL!	0	1	2	1	2	1	1	1	0	1	1	0	0	0	0	0	0	0	0	0	0	0	0	0	48	1	0	1	0
612	88	0	68.19	11	4	1	#NULL!	1	0		3	2	1	1	1	0	0	0	0	0	0	0	0	0	0	0	0	0	0	0	1	6	#NULL!	#NULL!	#NULL!	#NULL!
613	65	1	67.84	13	1	1	3	0	0		3	1	1	1	1	0	0	0	0	0	0	0	0	0	0	0	0	0	0	0	0	0	#NULL!	#NULL!	#NULL!	#NULL!
614	49	0	67.77	14	2	1	#NULL!	0	0		3	1	1	1	1	0	1	1	0	1	0	1	0	0	1	1	0	0	0	0	0	0	#NULL!	#NULL!	#NULL!	#NULL!
615	85	1	66.39	0	1	1	4	0	1	2	1	1	1	1	1	0	0	0	0	0	0	0	0	0	0	0	0	0	0	0	0	0	0	1	1	0
616	94	1	66.15	7	3	1	#NULL!	0	0		2	2	1	1	1	1	1	0	0	0	0	0	0	0	0	0	0	0	0	0	0	9	0	0	1	0
617	53	0	65.98	0	2	1	#NULL!	0	1	2	1	1	1	1	1	0	0	1	0	0	0	0	0	0	0	1	0	0	0	0	0	0	#NULL!	#NULL!	#NULL!	#NULL!
618	85	0	65.58	14	2	1	#NULL!	0	0		3	1	1	1	1	0	0	0	0	1	0	0	0	0	0	0	0	0	0	0	0	0	#NULL!	#NULL!	#NULL!	#NULL!
619	88	0	65.36	11	1	1	6	0	0		3	1	1	1	1	0	0	0	0	0	0	0	0	0	0	0	0	0	0	0	0	0	0	0	1	0
620	89	1	65.14	6	4	1	#NULL!	1	0		2	2	1	1	1	0	1	0	0	0	0	0	0	0	0	0	0	0	0	0	1	8	#NULL!	#NULL!	#NULL!	#NULL!
621	68	1	64.58	0	1	1	5	0	0		1	1	1	1	1	0	0	0	0	0	0	0	0	0	0	0	0	0	0	0	0	0	#NULL!	#NULL!	#NULL!	#NULL!
622	87	0	64.51	9	4	1	#NULL!	1	0		2	2	1	1	1	0	0	0	0	0	0	0	0	0	0	0	1	0	0	0	1	2	#NULL!	#NULL!	#NULL!	#NULL!
623	90	0	64.24	0	3	1	#NULL!	0	1	2	1	2	1	1	1	0	1	0	0	0	0	0	0	0	0	0	0	0	0	0	0	15	1	0	1	0
624	56	0	63.32	14	2	1	#NULL!	0	0		3	1	1	1	1	0	1	1	0	0	0	1	1	1	0	0	0	0	0	1	0	0	#NULL!	#NULL!	#NULL!	#NULL!
625	52	1	63.26	0	1	1	3	0	0		1	1	1	1	1	0	0	0	0	0	0	0	0	0	0	0	0	0	0	0	0	0	#NULL!	#NULL!	#NULL!	#NULL!
626	70	1	62.77	0	4	1	#NULL!	1	0		1	2	1	1	1	0	1	0	0	1	1	1	0	0	0	0	0	0	0	0	0	9	#NULL!	#NULL!	#NULL!	#NULL!
627	59	0	62.65	9	2	1	#NULL!	0	0		2	1	1	1	1	0	0	0	0	1	0	0	1	0	0	0	1	0	0	0	0	0	#NULL!	#NULL!	#NULL!	#NULL!
628	73	0	62.05	6	3	1	#NULL!	0	0		2	2	1	1	1	0	0	0	0	1	0	0	0	0	0	0	0	0	0	0	0	14	1	1	1	1
629	54	1	61.69	0	2	1	#NULL!	0	0		1	1	1	1	1	0	0	0	0	0	1	0	0	0	0	0	0	0	0	0	0	0	#NULL!	#NULL!	#NULL!	#NULL!
630	47	1	61.35	7	2	1	#NULL!	0	0		2	1	1	1	1	1	1	0	0	0	0	0	0	0	0	0	0	0	0	0	0	0	#NULL!	#NULL!	#NULL!	#NULL!
631	86	1	61.25	9	4	1	#NULL!	1	0		2	2	1	1	1	1	0	0	0	1	0	0	0	0	0	0	1	0	0	0	1	5	#NULL!	#NULL!	#NULL!	#NULL!
632	49	0	60.86	6	1	1	3	0	0		2	1	1	1	1	0	0	0	0	0	0	0	0	0	0	0	0	0	0	0	0	0	#NULL!	#NULL!	#NULL!	#NULL!
633	75	0	60.65	10	4	1	#NULL!	1	0		3	2	1	1	1	0	1	0	0	1	0	0	0	0	0	0	0	1	0	1	0	35	#NULL!	#NULL!	#NULL!	#NULL!
634	86	0	60.07	4	4	1	#NULL!	1	0		1	2	1	1	1	0	1	1	0	0	0	0	0	0	0	0	1	0	0	0	1	8	#NULL!	#NULL!	#NULL!	#NULL!
635	86	0	59.6	5	3	1	#NULL!	0	1	1	2	2	1	1	1	0	0	0	0	0	0	0	0	0	0	0	0	0	0	0	0	18	1	0	1	0
636	43	0	59.17	8	3	1	#NULL!	0	0		2	2	1	1	1	1	1	1	0	0	0	0	1	1	0	0	0	0	0	0	0	10	#NULL!	#NULL!	#NULL!	#NULL!
637	60	0	58.87	7	4	1	#NULL!	1	1	1	2	2	1	1	1	0	1	1	0	1	0	0	0	0	0	1	0	0	0	0	0	36	0	0	1	1
638	49	1	56.99	7	2	1	#NULL!	0	0		2	1	1	1	1	0	1	1	0	1	0	1	0	0	0	0	1	0	0	0	0	0	#NULL!	#NULL!	#NULL!	#NULL!
639	47	1	56.64	9	3	1	#NULL!	0	0		2	2	1	1	1	0	0	1	0	0	0	0	0	0	0	0	0	1	1	0	0	5	0	0	1	#NULL!
640	65	1	56.64	1	3	1	#NULL!	0	0		1	2	1	1	1	1	0	0	0	1	0	0	0	0	0	0	0	0	0	0	0	14	#NULL!	#NULL!	#NULL!	1
641	88	0	56.28	0	3	1	#NULL!	0	0		1	2	1	1	1	0	0	0	0	0	0	0	0	0	0	0	0	0	0	0	0	7	#NULL!	#NULL!	#NULL!	#NULL!
642	31	0	56.16	1	1	1	3	0	1	1	1	1	1	1	1	0	0	0	0	0	0	0	0	0	0	0	0	0	0	0	0	0	#NULL!	#NULL!	#NULL!	#NULL!
643	50	1	54.69	2	1	1	6	0	0		1	1	1	1	1	0	0	0	0	0	0	0	0	0	0	0	0	0	0	0	0	0	#NULL!	#NULL!	#NULL!	#NULL!
644	63	1	54.32	1	3	1	#NULL!	0	1	2	1	2	1	1	1	0	0	1	0	0	0	0	0	0	0	0	0	0	0	0	0	11	1	0	0	1
645	80	1	53.89	11	3	1	#NULL!	0	0		3	2	1	1	1	0	1	0	0	1	0	1	0	0	0	0	0	0	0	0	0	10	0	0	1	1
646	58	0	53.86	3	2	1	#NULL!	0	0		1	1	1	1	1	0	1	0	0	0	0	0	0	0	0	0	0	0	0	0	0	0	#NULL!	#NULL!	#NULL!	#NULL!
647	78	0	53.57	0	3	1	#NULL!	0	0		1	2	1	1	1	0	0	0	0	1	0	0	0	0	0	0	0	0	0	0	0	1	#NULL!	#NULL!	#NULL!	#NULL!
648	0	1	50.11	11	2	1	#NULL!	0	0		3	1	1	1	1	0	0	1	0	0	0	0	0	0	0	0	1	0	0	0	0	0	#NULL!	#NULL!	#NULL!	#NULL!
649	17	0	49.48	3	1	1	3	0	0		1	1	1	1	1	0	0	0	0	0	0	0	0	0	0	0	0	0	0	0	0	0	#NULL!	#NULL!	#NULL!	#NULL!
650	36	0	47.44	1	1	1	4	0	0		1	1	1	1	1	0	0	0	0	0	0	0	0	0	0	0	0	0	0	0	0	0	#NULL!	#NULL!	#NULL!	#NULL!
651	51	1	46.87	3	1	1	3	0	0		1	1	1	1	1	0	0	0	0	0	0	0	0	0	0	0	0	0	0	0	0	0	#NULL!	#NULL!	#NULL!	#NULL!
652	33	0	46.48	3	3	1	#NULL!	0	0		1	2	1	1	1	1	1	1	0	1	0	1	0	0	0	1	0	0	0	0	0	7	1	0	0	1
653	83	1	45.64	14	4	1	#NULL!	1	0		3	2	1	1	1	0	1	0	0	1	0	1	0	0	0	0	0	0	0	0	0	8	#NULL!	#NULL!	#NULL!	#NULL!
654	40	1	44.89	0	1	1	6	0	1	2	1	1	1	1	1	0	0	0	0	0	0	0	0	0	0	0	0	0	0	0	0	0	#NULL!	#NULL!	#NULL!	#NULL!
655	69	0	44.37	4	3	1	#NULL!	0	0		1	2	1	1	1	0	0	1	0	1	0	0	0	0	0	0	0	0	0	0	0	1	#NULL!	#NULL!	#NULL!	#NULL!
656	49	0	43.74	2	4	1	#NULL!	1	0		1	2	1	1	1	0	1	1	0	1	0	0	0	0	0	0	0	0	0	0	0	11	0	0	1	1
657	54	0	43.11	3	4	1	#NULL!	1	0		1	2	1	1	1	0	0	1	0	1	0	0	0	0	0	0	0	0	0	0	0	13	0	0	1	1
658	70	0	42.11	4	1	1	2	0	1	2	1	1	1	1	1	0	0	0	0	0	0	0	0	0	0	0	0	0	0	0	0	0	1	1	1	0
659	39	0	40.71	11	2	1	#NULL!	0	0		3	1	1	1	1	0	0	0	0	0	0	0	0	0	0	0	0	0	0	0	0	0	#NULL!	#NULL!	#NULL!	#NULL!
660	87	0	40.22	0	1	1	2	0	1	2	1	1	1	1	1	0	0	0	0	0	0	0	0	0	0	0	0	0	0	0	0	0	#NULL!	#NULL!	#NULL!	#NULL!
661	104	0	39.68	2	1	1	5	0	0		1	1	1	1	1	0	0	0	0	0	0	0	0	0	0	0	0	0	0	0	0	0	#NULL!	#NULL!	#NULL!	#NULL!
662	20	0	38.94	1	2	1	#NULL!	0	0		1	1	1	1	1	0	0	0	0	0	1	1	0	0	0	1	0	0	0	0	0	0	#NULL!	#NULL!	#NULL!	#NULL!
663	56	#NULL!	37.86	13	2	1	#NULL!	0	0		3	1	1	1	1	0	0	0	0	0	0	0	0	0	0	1	0	1	1	0	0	0	#NULL!	#NULL!	#NULL!	#NULL!
664	56	1	34.2	2	4	1	#NULL!	1	0		1	2	1	1	1	1	0	0	0	0	0	1	0	0	0	0	0	0	0	1	0	32	#NULL!	#NULL!	#NULL!	#NULL!
665	51	0	11.78	0	4	1	#NULL!	1	0		1	2	1	1	1	1	0	0	0	0	0	0	0	0	0	0	0	0	0	0	1	6	0	1	1	1
